# Supplementary material for: High-throughput screens identify genotype-specific therapeutics for channelopathies
Source: JCI Insight. 2025 Sep 30;10(22):e191697. doi: 10.1172/jci.insight.191697 (PMC12643509; doi:10.1172/jci.insight.191697)
Supplement: Supporting data values [file jciinsight-10-191697-s190.xlsx]

## Sheet: Figure 1C& S1A
Variant_1(G965X)						Variant_2(N470D)
Drug_Name	Well	Median Robust Z score				Drug_Name	Well	Median Robust Z score
Cinchophen	1	0.2				Cinchophen	1	1.4
Lidocaine_(Alphacaine)	2	-0.03333				Lidocaine_(Alphacaine)	2	1.13333
Indomethacin_(Indocid,_Indocin)	3	-2.4				Indomethacin_(Indocid,_Indocin)	3	-1.05
Diclofenac_Potassium	4	-1.9				Diclofenac_Potassium	4	-1.3
Tolfenamic_acid	5	-0.4				Tolfenamic_acid	5	-0.7
Piroxicam_(Feldene)	6	-0.25				Piroxicam_(Feldene)	6	1.05
Dyclonine_HCl	7	8				Dyclonine_HCl	7	4.4
Meloxicam_(Mobic)	8	-1.15				Meloxicam_(Mobic)	8	0.25
Acemetacin_(Emflex)	9	0.3				Acemetacin_(Emflex)	9	0.8
Flurbiprofen	10	0.35				Flurbiprofen	10	0.8
Meclofenamic_Acid	11	-2.1				Meclofenamic_Acid	11	-1.7
Butacaine	12	7.2				Butacaine	12	2.2
Isoxicam	13	-1				Isoxicam	13	0.1
Naproxen	14	-1.3				Naproxen	14	0.3
Phenylbutazone_(Butazolidin,_Butatron)	15	0.8				Phenylbutazone_(Butazolidin,_Butatron)	15	-0.8
Diflunisal	16	-1				Diflunisal	16	-1.3
Mefenamic_acid	17	-0.05				Mefenamic_acid	17	0.55
Niflumic_acid	18	0.8				Niflumic_acid	18	1.9
Mepivacaine	19	0				Mepivacaine	19	1.4
Nimesulide	20	0				Nimesulide	20	-0.5
Diclofenac_Diethylamine	21	0.2				Diclofenac_Diethylamine	21	0
Suprofen_(Profenal)	22	0				Suprofen_(Profenal)	22	0.2
Ketoprofen_(Actron)	23	-0.75				Ketoprofen_(Actron)	23	0.9
Bextra_(valdecoxib)	24	-0.05				Bextra_(valdecoxib)	24	-0.25
Carprofen	25	-0.2				Carprofen	25	-0.2
Tenoxicam_(Mobiflex)	26	-0.9				Tenoxicam_(Mobiflex)	26	-0.4
Oxethazaine	27	10.2				Oxethazaine	27	-6.1
Nabumetone	28	0.15				Nabumetone	28	-0.55
Celecoxib	29	-1.65				Celecoxib	29	-2.2
Phenacetin	30	-0.7				Phenacetin	30	-0.6
Benzocaine	31	0.7				Benzocaine	31	-1.1
Sulindac_(Clinoril)	32	-0.35				Sulindac_(Clinoril)	32	0.3
Antipyrine	33	-1.7				Antipyrine	33	0.4
Aspirin_(Acetylsalicylic_acid)	34	0.6				Aspirin_(Acetylsalicylic_acid)	34	0
Rofecoxib_(Vioxx)	35	-0.75				Rofecoxib_(Vioxx)	35	0.4
Glafenine_HCl	36	7.7				Glafenine_HCl	36	7.4
Nifenazone	37	1.3				Nifenazone	37	1.7
Procaine_(Novocaine)_HCl	38	0.95				Procaine_(Novocaine)_HCl	38	2.7
Tetracaine_hydrochloride_(Pontocaine)	39	2.3				Tetracaine_hydrochloride_(Pontocaine)	39	3.2
Phenazopyridine_HCl	40	0.9				Phenazopyridine_HCl	40	1.8
Prilocaine	41	-0.75				Prilocaine	41	0.8
Bupivacaine_hydrochloride_(Marcain)	42	0.3				Bupivacaine_hydrochloride_(Marcain)	42	0
Ketorolac_(Toradol)	43	-1				Ketorolac_(Toradol)	43	-0.6
ampiroxicam	44	-0.9				ampiroxicam	44	0.3
Epirizole	45	-0.5				Epirizole	45	0.3
Diclofenac	46	-1				Diclofenac	46	0.2
Oxaprozin	47	-0.7				Oxaprozin	47	0
ropivacaine	48	0.7				ropivacaine	48	0.9
loxoprofen	49	-0.3				loxoprofen	49	0.2
TAN_67	50	24.3				TAN_67	50	35.3
Zucapsaicin	51	-1				Zucapsaicin	51	-1.4
ketorolac	52	0				ketorolac	52	0.7
tramadol	53	-0.4				tramadol	53	-1.1
Flurbiprofen_(Ansaid)	54	-0.1				Flurbiprofen_(Ansaid)	54	0.6
Ibuprofen_(Advil)	55	-2.3				Ibuprofen_(Advil)	55	-0.55
Proparacaine_HCl	56	1				Proparacaine_HCl	56	3.9
Etomidate	57	-0.9				Etomidate	57	-1.05
Etodolac	58	-0.5				Etodolac	58	0.8
Famprofazone	59	-1.2				Famprofazone	59	-2
Oxybuprocaine_HCl	60	5.1				Oxybuprocaine_HCl	60	7.3
Sodium_salicylate	61	0.4				Sodium_salicylate	61	1.3
Lornoxicam_(Xefo)	62	-0.1				Lornoxicam_(Xefo)	62	-0.5
Diperodon_HCl	63	2.7				Diperodon_HCl	63	-2.6
Mepivacaine_HCl	64	0.4				Mepivacaine_HCl	64	2
Benzydamine_Hydrochloride	65	9.6				Benzydamine_Hydrochloride	65	-1.3
Amidopyrine	66	0.2				Amidopyrine	66	-1.7
Pranoprofen	67	0.4				Pranoprofen	67	0.2
Ampiroxicam	68	-0.1				Ampiroxicam	68	0
Nepafenac	69	-1.4				Nepafenac	69	0.6
Etodolac_(Lodine)	70	-0.3				Etodolac_(Lodine)	70	0.9
Naproxen_(Aleve)	71	-1.8				Naproxen_(Aleve)	71	-0.7
Fenoprofen_calcium	72	-0.3				Fenoprofen_calcium	72	1.3
Articaine_HCl	73	-0.7				Articaine_HCl	73	2.4
Meptazinol_HCl	74	0.9				Meptazinol_HCl	74	1.1
Flunixin_meglumin	75	-2.1				Flunixin_meglumin	75	0
Licofelone	76	-1.2				Licofelone	76	7.8
Zaltoprofen	77	-1.6				Zaltoprofen	77	0.6
Ropivacaine_HCl	78	0.1				Ropivacaine_HCl	78	1
Dibucaine_HCL	79	14.5				Dibucaine_HCL	79	6.7
Amfenac_Sodium_(monohydrate)	80	-1				Amfenac_Sodium_(monohydrate)	80	0.3
Pramoxine_HCl	81	5.3				Pramoxine_HCl	81	4.8
Tolmetin_Sodium	82	0.8				Tolmetin_Sodium	82	2.4
Meclofenamate_Sodium	83	0.5				Meclofenamate_Sodium	83	1.3
Fenoprofen_calcium_hydrate	84	1.4				Fenoprofen_calcium_hydrate	84	1.2
Oxprenolol_HCl	85	0.4				Oxprenolol_HCl	85	0.7
Bromfenac_Sodium	86	0.1				Bromfenac_Sodium	86	1.4
Levobupivacaine_HCl	87	1.3				Levobupivacaine_HCl	87	2.7
Parecoxib	88	1.1				Parecoxib	88	0.4
Etoricoxib	89	2.1				Etoricoxib	89	1.5
Betamipron	90	-1.3				Betamipron	90	-0.6
Sulfamerazine	91	0.6				Sulfamerazine	91	1.2
secnidazole	92	-0.8				secnidazole	92	-0.7
Trimethoprim	93	-0.15				Trimethoprim	93	0.35
Nevirapine_(Viramune)	94	-1.4				Nevirapine_(Viramune)	94	0.05
Oxytetracycline	95	-0.8				Oxytetracycline	95	1.3
Acyclovir	96	1.9				Acyclovir	96	-2.4
Dapsone	97	-0.4				Dapsone	97	-0.3
Enoxacin_(Penetrex)	98	0.3				Enoxacin_(Penetrex)	98	1.5
piperacillin	99	-0.6				piperacillin	99	-1.3
Cefaclor	100	0				Cefaclor	100	-0.2
Cinoxacin	101	-1				Cinoxacin	101	1.8
Sulfisoxazole	102	-0.45				Sulfisoxazole	102	0.15
Nalidixic_acid_(NegGram)	103	-0.55				Nalidixic_acid_(NegGram)	103	-0.25
Itraconazole	104	-0.9				Itraconazole	104	-0.2
Mebendazole	105	-0.6				Mebendazole	105	-5.4
Mafenide	106	-1.2				Mafenide	106	-2.4
Bifonazole	107	1				Bifonazole	107	-2.2
Sulfamethoxazole	108	-0.45				Sulfamethoxazole	108	0
Isoniazid_(Tubizid)	109	0				Isoniazid_(Tubizid)	109	0.55
Sulphadimethoxine	110	0.7				Sulphadimethoxine	110	0.5
LINCOMYCIN_HYDROCHLORIDE	111	-1.6				LINCOMYCIN_HYDROCHLORIDE	111	1.4
Albendazole	112	-0.5				Albendazole	112	-7.8
enrofloxacin	113	-1.3				enrofloxacin	113	1.4
Econazole_nitrate_(Spectazole)	114	5.65				Econazole_nitrate_(Spectazole)	114	-5.65
Pyrimethamine	115	-1.15				Pyrimethamine	115	-1
Zidovudine	116	0.5				Zidovudine	116	-1.1
Metronidazole_(Flagyl)	117	-0.5				Metronidazole_(Flagyl)	117	0.85
Ornidazole	118	-1.4				Ornidazole	118	-1.6
Sulfamethizole_(Proklar)	119	-0.4				Sulfamethizole_(Proklar)	119	0.7
Sulfadiazine	120	1.1				Sulfadiazine	120	1.5
Sulfacetamide	121	-1				Sulfacetamide	121	-1.2
Sulfamethazine	122	0.5				Sulfamethazine	122	1.1
Sulfaguanidine	123	-0.4				Sulfaguanidine	123	1
Ronidazole	124	-0.3				Ronidazole	124	-0.6
Thiabendazole	125	-0.9				Thiabendazole	125	0.95
tinidazole	126	-0.75				tinidazole	126	1.25
Ribavirin_(Copegus)	127	0.3				Ribavirin_(Copegus)	127	-2
Famciclovir_(Famvir)	128	-0.35				Famciclovir_(Famvir)	128	0.85
Clotrimazole_(Canesten)	129	3.85				Clotrimazole_(Canesten)	129	-10.15
Clorsulon	130	1.1				Clorsulon	130	-0.4
Ethionamide	131	-1.15				Ethionamide	131	0.45
Hexachlorophene	132	-3.5				Hexachlorophene	132	-7.6
Tylosin_tartrate	133	-0.8				Tylosin_tartrate	133	-0.9
Nitrofurantoin	134	-1.6				Nitrofurantoin	134	0.5
Nitrofurazone_(Nitrofural)	135	3				Nitrofurazone_(Nitrofural)	135	1.9
Pyrazinamide_(Pyrazinoic_acid_amide)	136	-1.7				Pyrazinamide_(Pyrazinoic_acid_amide)	136	0.55
Thiamphenicol_(Thiophenicol)	137	-0.6				Thiamphenicol_(Thiophenicol)	137	0.6
Meclocycline_Sulfosalicylate	138	-1.1				Meclocycline_Sulfosalicylate	138	-0.8
Sulfameter_(Bayrena)	139	-0.3				Sulfameter_(Bayrena)	139	-0.4
Ofloxacin	140	-0.7				Ofloxacin	140	-0.3
Atovaquone_(Atavaquone)	141	-0.1				Atovaquone_(Atavaquone)	141	1.5
Cefdinir_(Omnicef)	142	-1.4				Cefdinir_(Omnicef)	142	-1.3
Fluconazole	143	-0.35				Fluconazole	143	0.55
Clarithromycin_(Biaxin,_Klacid)	144	-1.6				Clarithromycin_(Biaxin,_Klacid)	144	-0.6
Oseltamivir	145	-0.1				Oseltamivir	145	-0.9
Chloroxine	146	-0.7				Chloroxine	146	-0.2
Sulfathiazole	147	-1.1				Sulfathiazole	147	0.5
Pefloxacin_mesylate	148	-1.05				Pefloxacin_mesylate	148	0.75
Carbadox	149	0.7				Carbadox	149	1
Oxfendazole	150	1.6				Oxfendazole	150	0.4
Triclosan	151	-0.3				Triclosan	151	-2.2
Sulfanilamide	152	-0.9				Sulfanilamide	152	0.2
Piromidic_Acid	153	-1.6				Piromidic_Acid	153	0.5
Chlorquinaldol	154	-1.3				Chlorquinaldol	154	-1.1
Acetarsone	155	-0.6				Acetarsone	155	0.5
Clofoctol	156	-10.3				Clofoctol	156	-5.2
Crystal_violet	157	-19.7				Crystal_violet	157	-13.9
Amprolium_HCl	158	-0.6				Amprolium_HCl	158	0.8
Spectinomycin__hydrochloride	159	-0.4				Spectinomycin__hydrochloride	159	0.6
Doxycycline_HCl	160	-3				Doxycycline_HCl	160	-0.2
Amantadine_hydrochloride_(Symmetrel)	161	-0.35				Amantadine_hydrochloride_(Symmetrel)	161	-0.15
Valaciclovir_HCl	162	-0.4				Valaciclovir_HCl	162	0.3
Rimantadine_(Flumadine)	163	2.3				Rimantadine_(Flumadine)	163	-1.7
Terbinafine_(Lamisil,_Terbinex)	164	-0.4				Terbinafine_(Lamisil,_Terbinex)	164	-1.83333
Methacycline_hydrochloride_(Physiomycine)	165	-2.1				Methacycline_hydrochloride_(Physiomycine)	165	-0.9
Aminosalicylate_sodium	166	-1.3				Aminosalicylate_sodium	166	-2.2
Polymyxin_B	167	0.1				Polymyxin_B	167	-2.2
Primaquine_Diphosphate	168	3.5				Primaquine_Diphosphate	168	3.55
Pentamidine	169	7.9				Pentamidine	169	1.6
Ciclopirox_ethanolamine	170	-4.65				Ciclopirox_ethanolamine	170	-5
meropenem	171	-0.7				meropenem	171	0.8
Nafcillin	172	-1.5				Nafcillin	172	0.4
Ganciclovir	173	0				Ganciclovir	173	1.7
Saquinavir	174	1.7				Saquinavir	174	-4.7
Mupirocin	175	-0.8				Mupirocin	175	0
Rolitetracycline	176	-0.8				Rolitetracycline	176	1.9
Lamivudine	177	-0.15				Lamivudine	177	1.55
triclabendazole	178	-3.1				triclabendazole	178	-5.1
pazufloxacin	179	-0.2				pazufloxacin	179	1.9
Didanosine	180	-1.6				Didanosine	180	0.2
Zalcitabine	181	-0.6				Zalcitabine	181	0.1
Flucytosine	182	-0.4				Flucytosine	182	1.2
artemether	183	-0.2				artemether	183	-7.6
Ritonavir	184	0.4				Ritonavir	184	-2
ormetoprim	185	-1				ormetoprim	185	0
Voriconazole	186	-0.2				Voriconazole	186	0.3
artesunate	187	-7.3				artesunate	187	-9.7
efavirenz	188	-7.3				efavirenz	188	-7.2
Indinavir	189	-1.3				Indinavir	189	0.8
cefoxitin	190	-1.3				cefoxitin	190	-1.4
penciclovir	191	-0.5				penciclovir	191	1.2
rufloxacin	192	0.3				rufloxacin	192	1.5
Nitazoxanide_(Alinia,_Annita)	193	-1.8				Nitazoxanide_(Alinia,_Annita)	193	7.4
Nelfinavir	194	-3.9				Nelfinavir	194	-16.5
flubendazole	195	0.5				flubendazole	195	0
moxifloxacin	196	0.7				moxifloxacin	196	2
linezolid	197	1.3				linezolid	197	3.8
tosufloxacin	198	0				tosufloxacin	198	1.9
Arbidol_HCl	199	5.7				Arbidol_HCl	199	-3.1
Ketoconazole	200	0.9				Ketoconazole	200	-0.5
D-Cycloserine	201	0.9				D-Cycloserine	201	0.9
cephalexin	202	-1				cephalexin	202	1.2
levofloxacin	203	-0.7				levofloxacin	203	-0.2
cefatrizine	204	-1.8				cefatrizine	204	0
MECILLINAM	205	-0.4				MECILLINAM	205	0.8
CEFPODOXIME_PROXETIL	206	-1.6				CEFPODOXIME_PROXETIL	206	-1.4
clarithromycin	207	-0.3				clarithromycin	207	-2.2
stavudine	208	-0.65				stavudine	208	0.5
OXICONAZOLE_NITRATE	209	2.2				OXICONAZOLE_NITRATE	209	-9.8
KITASAMYCIN	210	-1.9				KITASAMYCIN	210	0.3
(3R,5S)-3,5-dimethyl-1-adamantanamine	211	-0.1				(3R,5S)-3,5-dimethyl-1-adamantanamine	211	-3.4
OLIGOMYCIN_C	212	6.4				OLIGOMYCIN_C	212	0.5
RIFABUTIN	213	8.8				RIFABUTIN	213	-3.5
bifonazole	214	-1.6				bifonazole	214	-8.2
RIFAPENTINE	215	6.7				RIFAPENTINE	215	-3.1
RIFAXIMIN	216	3.9				RIFAXIMIN	216	1.1
CID_110634	217	3.6				CID_110634	217	-2.2
CEFIXIME_TRIHYDRATE	218	0				CEFIXIME_TRIHYDRATE	218	0.7
CEFDINIR	219	-1.5				CEFDINIR	219	-1.4
Cyproheptadine_HCl_(Periactin)	220	-0.43333				Cyproheptadine_HCl_(Periactin)	220	-6.2
Clofazimine	221	0.3				Clofazimine	221	3.55
Levviax	222	5				Levviax	222	1.7
Miconazole_(Monistat)	223	4.23333				Miconazole_(Monistat)	223	-3.36667
Praziquantel_(Biltricide)	224	-0.55				Praziquantel_(Biltricide)	224	0.1
Vidarabine	225	0.5				Vidarabine	225	1.3
spectinomycin	226	-1.7				spectinomycin	226	0.8
erythromycin	227	0.5				erythromycin	227	0.8
Griseofulvin	228	2.7				Griseofulvin	228	2.4
mefloquine	229	-0.2				mefloquine	229	-16.1
5-Fluoro-2'-deoxyuridine	230	-10.2				5-Fluoro-2'-deoxyuridine	230	-5
CID:298	231	-2.6				CID:298	231	1.3
Cefuroxime	232	-0.1				Cefuroxime	232	1.3
Amoxicillin	233	0.1				Amoxicillin	233	3.5
etambutol	234	-1.4				etambutol	234	-0.4
dicloxacillin	235	-0.1				dicloxacillin	235	1.1
phenocillin	236	-1.5				phenocillin	236	-1.4
Gatifloxacin	237	-0.7				Gatifloxacin	237	0.2
Azithromycin	238	-1.9				Azithromycin	238	-1.3
Clinafoxacin_HCl	239	-2.2				Clinafoxacin_HCl	239	-1.8
Nadifloxacin	240	0.4				Nadifloxacin	240	0.7
Ampicillin_sodium	241	-1.8				Ampicillin_sodium	241	0.6
Carbenicillin_disodium	242	1				Carbenicillin_disodium	242	1.8
Cloxacillin_sodium_(Cloxacap)	243	-1.3				Cloxacillin_sodium_(Cloxacap)	243	0.4
Demeclocycline_HCl	244	-0.9				Demeclocycline_HCl	244	0.7
Erythromycin_Ethylsuccinate	245	0.2				Erythromycin_Ethylsuccinate	245	0.4
Ethambutol_HCl	246	0.3				Ethambutol_HCl	246	0.8
Oxytetracycline_dihydrate	247	0.8				Oxytetracycline_dihydrate	247	0.8
Penicillin_G_Sodium	248	-0.8				Penicillin_G_Sodium	248	-1
Tetracycline_HCl	249	0.5				Tetracycline_HCl	249	1.6
Vidarabine_(Vira-A)	250	1.1				Vidarabine_(Vira-A)	250	0.7
Flumequine	251	0.5				Flumequine	251	1.3
Fenbendazole	252	6.4				Fenbendazole	252	-7.5
Sulconazole_Nitrate	253	-0.2				Sulconazole_Nitrate	253	-8.9
Foscarnet_Sodium	254	0.8				Foscarnet_Sodium	254	0.8
Voriconazole	255	0.4				Voriconazole	255	0.5
Diclazuril	256	-0.7				Diclazuril	256	-0.9
Difloxacin_HCl	257	-2.5				Difloxacin_HCl	257	0.9
Zalcitabine	258	0.2				Zalcitabine	258	2.1
Ganciclovir	259	-2.8				Ganciclovir	259	0.2
Amorolfine_Hydrochloride	260	-1.2				Amorolfine_Hydrochloride	260	-3.2
Linezolid_(Zyvox)	261	-1.4				Linezolid_(Zyvox)	261	0.9
Nitarsone	262	0.2				Nitarsone	262	0.5
Acyclovir_(Aciclovir)	263	-1.7				Acyclovir_(Aciclovir)	263	1.5
Thonzonium_Bromide	264	-12.5				Thonzonium_Bromide	264	-9.3
Albendazole_(Albenza)	265	5.1				Albendazole_(Albenza)	265	-8.2
Butoconazole_nitrate	266	3				Butoconazole_nitrate	266	-7.9
Levofloxacin_(Levaquin)	267	-0.3				Levofloxacin_(Levaquin)	267	0.9
Moxifloxacin_hydrochloride	268	1.1				Moxifloxacin_hydrochloride	268	2.1
Closantel	269	1.1				Closantel	269	3.2
Flucytosine_(Ancobon)	270	-3.3				Flucytosine_(Ancobon)	270	-1.4
Nithiamide	271	-2.7				Nithiamide	271	-0.7
Tioconazole	272	-1.9				Tioconazole	272	-9.4
toltrazuril	273	-2				toltrazuril	273	-0.3
Rolitetracycline	274	0.2				Rolitetracycline	274	0.2
Netilmicin	275	0.8				Netilmicin	275	2.3
Mupirocin	276	0.3				Mupirocin	276	0.6
Ornidazole	277	-2.5				Ornidazole	277	0.3
Itraconazole_(Sporanox)	278	-1.9				Itraconazole_(Sporanox)	278	-5
Phthalylsulfacetamide	279	-0.1				Phthalylsulfacetamide	279	0.8
Diminazene_Aceturate	280	-0.1				Diminazene_Aceturate	280	0.2
Protionamide_(Prothionamide)	281	0.7				Protionamide_(Prothionamide)	281	1.7
Secnidazole_(Flagentyl)	282	-1.3				Secnidazole_(Flagentyl)	282	-0.9
Moroxydine	283	0.4				Moroxydine	283	0.8
Climbazole	284	0.2				Climbazole	284	-0.7
Procodazole	285	-0.7				Procodazole	285	0.9
Furaltadone_HCl	286	0.3				Furaltadone_HCl	286	1.1
Pasiniazid	287	-0.4				Pasiniazid	287	-1.6
Ritonavir	288	-1.1				Ritonavir	288	-1.7
Posaconazole	289	-0.8				Posaconazole	289	3
Ketoconazole	290	2.7				Ketoconazole	290	2.3
Lopinavir_(ABT-378)	291	13.5				Lopinavir_(ABT-378)	291	-0.3
Meropenem	292	-0.5				Meropenem	292	1.4
Stavudine	293	0.7				Stavudine	293	0.8
Tenofovir_Disoproxil_Fumarate	294	0.8				Tenofovir_Disoproxil_Fumarate	294	0.2
Tigecycline	295	-0.7				Tigecycline	295	1.1
Aztreonam_(Azactam,_Cayston)	296	-2.5				Aztreonam_(Azactam,_Cayston)	296	0.6
Pyrithione_zinc	297	-13.3				Pyrithione_zinc	297	-19.8
Amphotericin_B	298	-1.9				Amphotericin_B	298	-0.5
Artemether_(SM-224)	299	0.8				Artemether_(SM-224)	299	-6.1
Artemisinin	300	0.5				Artemisinin	300	-3.4
Telbivudine_(Sebivo,_Tyzeka)	301	-0.8				Telbivudine_(Sebivo,_Tyzeka)	301	-1.2
Chloramphenicol_(Chloromycetin)	302	-0.4				Chloramphenicol_(Chloromycetin)	302	-0.5
Didanosine_(Videx)	303	-0.2				Didanosine_(Videx)	303	0.1
Lamivudine_(Epivir)	304	-0.4				Lamivudine_(Epivir)	304	-0.2
Adefovir_Dipivoxil_(Preveon,_Hepsera)	305	-5.9				Adefovir_Dipivoxil_(Preveon,_Hepsera)	305	1.7
Cefditoren_pivoxil	306	0.4				Cefditoren_pivoxil	306	1.1
Oxytetracycline_(Terramycin)	307	-0.3				Oxytetracycline_(Terramycin)	307	1.3
Trifluridine_(Viroptic)	308	-7.5				Trifluridine_(Viroptic)	308	-1.5
Rifaximin_(Xifaxan)	309	0.1				Rifaximin_(Xifaxan)	309	1.9
Elvitegravir_(GS-9137)	310	2				Elvitegravir_(GS-9137)	310	0.1
Maraviroc	311	-0.7				Maraviroc	311	1.7
Raltegravir_(MK-0518)	312	0.5				Raltegravir_(MK-0518)	312	-0.8
Tebipenem_pivoxil_(L-084)	313	-3.8				Tebipenem_pivoxil_(L-084)	313	-1
Ivermectin	314	0.6				Ivermectin	314	-1.3
Azithromycin_(Zithromax)	315	-1.8				Azithromycin_(Zithromax)	315	0.5
Clindamycin	316	-1.35				Clindamycin	316	-0.3
Lincomycin_hydrochloride_(Lincocin)	317	-0.3				Lincomycin_hydrochloride_(Lincocin)	317	-0.6
Novobiocin_sodium_(Albamycin)	318	-0.2				Novobiocin_sodium_(Albamycin)	318	0.2
Quinine_hydrochloride_dihydrate	319	2.3				Quinine_hydrochloride_dihydrate	319	-2.4
Isoconazole_nitrate_(Travogen)	320	1.6				Isoconazole_nitrate_(Travogen)	320	-6.5
Ceftiofur_HCl	321	0.4				Ceftiofur_HCl	321	-1
Erythromycin_(E-Mycin)	322	-0.8				Erythromycin_(E-Mycin)	322	1.4
Amoxicillin_sodium_(Amox)	323	-1.3				Amoxicillin_sodium_(Amox)	323	-0.9
Albendazole_Oxide_(Ricobendazole)	324	0.8				Albendazole_Oxide_(Ricobendazole)	324	0.2
Cefoperazone_(Cefobid)	325	-1.6				Cefoperazone_(Cefobid)	325	-0.2
Natamycin_(Pimaricin)	326	0.3				Natamycin_(Pimaricin)	326	0.2
Nystatin_(Mycostatin)	327	-1.1				Nystatin_(Mycostatin)	327	-0.6
Clindamycin_palmitate_HCl	328	-0.3				Clindamycin_palmitate_HCl	328	-0.1
Zidovudine_(Retrovir)	329	-2.4				Zidovudine_(Retrovir)	329	-0.4
Atazanavir_sulfate	330	1.8				Atazanavir_sulfate	330	2
Entecavir_hydrate	331	-1.1				Entecavir_hydrate	331	0.4
Butenafine_HCl	332	2.3				Butenafine_HCl	332	-1.3
Azlocillin_sodium_salt	333	-0.9				Azlocillin_sodium_salt	333	-0.7
Etravirine_(TMC125)	334	-0.2				Etravirine_(TMC125)	334	7.1
Saxagliptin_(BMS-477118,Onglyza)	335	-0.15				Saxagliptin_(BMS-477118,Onglyza)	335	1.95
Sulbactam	336	-1.1				Sulbactam	336	-1.9
Meglumine	337	-1.1				Meglumine	337	-0.2
Fenticonazole_nitrate	338	-0.7				Fenticonazole_nitrate	338	-4.3
Balofloxacin	339	0.9				Balofloxacin	339	1.9
Mecarbinate	340	0.2				Mecarbinate	340	0.7
Roxithromycin_(Roxl-150)	341	1.4				Roxithromycin_(Roxl-150)	341	0.5
Sulbactam_sodium_(Unasyn)	342	-1.7				Sulbactam_sodium_(Unasyn)	342	-0.1
Zanamivir	343	-1.6				Zanamivir	343	-0.3
Amoxicillin_(Amoxycillin)	344	-2.1				Amoxicillin_(Amoxycillin)	344	0.4
Amprenavir_(Agenerase)	345	-1.7				Amprenavir_(Agenerase)	345	-2.6
Darunavir_Ethanolate_(Prezista)	346	6				Darunavir_Ethanolate_(Prezista)	346	0
Sparfloxacin	347	-0.8				Sparfloxacin	347	1
Cobicistat_(GS-9350)	348	3.8				Cobicistat_(GS-9350)	348	-0.6
Retapamulin	349	3.2				Retapamulin	349	-3.1
nafcillin_sodium_monohydrate	350	-0.6				nafcillin_sodium_monohydrate	350	-1.2
Dicloxacillin_Sodium	351	-1.3				Dicloxacillin_Sodium	351	-0.3
valganciclovir_hydrochloride	352	-0.3				valganciclovir_hydrochloride	352	1.1
sulfacetamide_sodium	353	-0.8				sulfacetamide_sodium	353	-1.1
Tilmicosin	354	0.3				Tilmicosin	354	0.3
Ampicillin_Trihydrate	355	-0.9				Ampicillin_Trihydrate	355	1.7
Azithromycin_Dihydrate	356	-0.7				Azithromycin_Dihydrate	356	-1.6
Bacitracin	357	-0.3				Bacitracin	357	-2
Closantel_Sodium	358	0.2				Closantel_Sodium	358	1.2
Mezlocillin_Sodium	359	0.9				Mezlocillin_Sodium	359	0.5
Penciclovir	360	-0.5				Penciclovir	360	1.3
Triclabendazole	361	-3.3				Triclabendazole	361	-4
Dirithromycin	362	-4.6				Dirithromycin	362	0.3
Florfenicol	363	-1.2				Florfenicol	363	-2.2
Valnemulin_HCl	364	-5				Valnemulin_HCl	364	0
Spiramycin	365	1.7				Spiramycin	365	0.5
Fidaxomicin	366	8.4				Fidaxomicin	366	1.5
Piperacillin_Sodium	367	-0.8				Piperacillin_Sodium	367	-1.4
Cephalexin_(Cefalexin)	368	0.1				Cephalexin_(Cefalexin)	368	1.2
Bephenium_Hydroxynaphthoate	369	4.7				Bephenium_Hydroxynaphthoate	369	1.9
Ceftazidime_Pentahydrate	370	-0.2				Ceftazidime_Pentahydrate	370	0.2
Fosfomycin_Tromethamine	371	-1.6				Fosfomycin_Tromethamine	371	-0.6
Moxalactam_Disodium	372	0.1				Moxalactam_Disodium	372	-0.9
Emtricitabine_(Emtriva)	373	0.4				Emtricitabine_(Emtriva)	373	1.7
Idoxuridine	374	3.2				Idoxuridine	374	1.3
Rifabutin_(Mycobutin)	375	6.9				Rifabutin_(Mycobutin)	375	0.8
Rifampin_(Rifadin,_Rimactane)	376	1.7				Rifampin_(Rifadin,_Rimactane)	376	-0.4
Rifapentine_(Priftin)	377	5.7				Rifapentine_(Priftin)	377	-1.4
Telaprevir_(VX-950)	378	1				Telaprevir_(VX-950)	378	1.3
Nelfinavir_Mesylate	379	-5.2				Nelfinavir_Mesylate	379	-14.5
Caspofungin_acetate	380	0.2				Caspofungin_acetate	380	-1
Doripenem_Hydrate	381	-0.7				Doripenem_Hydrate	381	0.1
Sertaconazole_nitrate	382	3.7				Sertaconazole_nitrate	382	-5.9
Bekanamycin	383	-0.3				Bekanamycin	383	-0.6
Colistimethate_Sodium	384	-0.4				Colistimethate_Sodium	384	-0.4
Emetine	385	-13.4				Emetine	385	-12.8
Thiostrepton	386	1.4				Thiostrepton	386	1.8
Ticarcillin_sodium	387	0.6				Ticarcillin_sodium	387	1.3
Daclatasvir_(BMS-790052)	388	9.7				Daclatasvir_(BMS-790052)	388	0.8
S/GSK1349572_(GSK1349572)	389	-0.3				S/GSK1349572_(GSK1349572)	389	0
Sofosbuvir(PSI-7977)	390	0.6				Sofosbuvir(PSI-7977)	390	1.2
Luliconazole	391	1.5				Luliconazole	391	1.2
Rilpivirine	392	10.2				Rilpivirine	392	23.2
Anidulafungin_(LY303366)	393	-1.1				Anidulafungin_(LY303366)	393	-0.7
Mefloquine_HCl	394	0.3				Mefloquine_HCl	394	-12
Ledipasvir_(GS5885)	395	5.9				Ledipasvir_(GS5885)	395	-8.7
Clindamycin_phosphate	396	-3.1				Clindamycin_phosphate	396	-1.3
Clevudine_(Levovir)	397	0.9				Clevudine_(Levovir)	397	0.3
Danofloxacin_Mesylate	398	-0.1				Danofloxacin_Mesylate	398	-1.8
Tetramisole_HCl	399	-1.7				Tetramisole_HCl	399	-1.3
Micafungin_Sodium	400	-0.3				Micafungin_Sodium	400	2.8
Biapenem	401	-0.5				Biapenem	401	0.6
Daptomycin	402	0.1				Daptomycin	402	0.2
Eflornithine_hydrochloride_hydrate	403	0.2				Eflornithine_hydrochloride_hydrate	403	0.3
Tedizolid_Phosphate	404	1.1				Tedizolid_Phosphate	404	2.7
Sodium_sulfadiazine	405	2.5				Sodium_sulfadiazine	405	0.5
Fusidate_Sodium	406	3.1				Fusidate_Sodium	406	1.4
Tazobactam	407	0.3				Tazobactam	407	0.5
Bendroflumethiazide	408	-0.25				Bendroflumethiazide	408	1.35
Tolazoline	409	-0.5				Tolazoline	409	-0.9
Phentolamine_mesilate	410	9.2				Phentolamine_mesilate	410	6.5
Pentoxifylline	411	-0.3				Pentoxifylline	411	1.1
Terazosin	412	0.2				Terazosin	412	2.2
Chlorothiazide	413	-0.5				Chlorothiazide	413	1.2
Bezafibrate	414	-1.5				Bezafibrate	414	0.8
Ethacrynic_Acid	415	-3.5				Ethacrynic_Acid	415	-5
Hydrochlorothiazide	416	-0.75				Hydrochlorothiazide	416	-1.1
Fenofibrate_(Tricor,_Trilipix)	417	-0.9				Fenofibrate_(Tricor,_Trilipix)	417	-1.75
Hydroflumethiazide	418	-0.4				Hydroflumethiazide	418	1.5
Amiodarone_HCl	419	-0.45				Amiodarone_HCl	419	-9.7
NIFEDIPINE	420	-2.5				NIFEDIPINE	420	-1.7
NIMODIPINE	421	0.3				NIMODIPINE	421	-3.9
naftopidil	422	9.7				naftopidil	422	3.4
Ticlopidine	423	-0.15				Ticlopidine	423	0.65
Betaxolol	424	1.2				Betaxolol	424	-1.1
nitrendipine	425	-0.5				nitrendipine	425	-0.9
Captopril	426	-1.1				Captopril	426	1.6
Verapamil	427	13.9				Verapamil	427	11.5
Minoxidil	428	-2.4				Minoxidil	428	-1.4
Cilostazol	429	3.2				Cilostazol	429	2.5
Lovastatin	430	-5.2				Lovastatin	430	-8.1
Prazosin	431	-7.3				Prazosin	431	10.9
Bumetanide	432	-1.7				Bumetanide	432	0.55
Diazoxide	433	-1.4				Diazoxide	433	0.3
Acetazolamide	434	-0.2				Acetazolamide	434	0.9
Amiloride_hydrochloride_(Midamor)	435	-0.45				Amiloride_hydrochloride_(Midamor)	435	-0.75
triamterene	436	2.35				triamterene	436	1.55
Synephrine	437	-0.6				Synephrine	437	0.6
Procainamide	438	0.2				Procainamide	438	-0.8
Timolol	439	0.2				Timolol	439	2.2
Diltiazem	440	4.1				Diltiazem	440	0.4
Dipyridamole_(Persantine)	441	1.85				Dipyridamole_(Persantine)	441	0.1
Gemfibrozil_(Lopid)	442	-0.75				Gemfibrozil_(Lopid)	442	0.15
Chlorthalidone	443	-0.7				Chlorthalidone	443	1.8
Furosemide_(Lasix)	444	-0.25				Furosemide_(Lasix)	444	0.05
Metoprolol_tartrate	445	2.3				Metoprolol_tartrate	445	-2.1
Noradrenaline_bitartrate_monohydrate_(Levophed)	446	1.4				Noradrenaline_bitartrate_monohydrate_(Levophed)	446	0.5
Phenindione_(Rectadione)	447	0.8				Phenindione_(Rectadione)	447	0.9
Probucol	448	-0.7				Probucol	448	-0.3
Nisoldipine_(Sular)	449	0.6				Nisoldipine_(Sular)	449	1.9
Nicotinyl_Alcohol	450	-0.8				Nicotinyl_Alcohol	450	0.9
Carvedilol	451	6				Carvedilol	451	-6.1
Sildenafil_citrate	452	1.4				Sildenafil_citrate	452	-3.7
Candesartan_cilexetil_(Atacand)	453	4.9				Candesartan_cilexetil_(Atacand)	453	0.5
Losartan_potassium	454	-0.9				Losartan_potassium	454	-1.5
Valsartan_(Diovan)	455	0.6				Valsartan_(Diovan)	455	1.4
Ranolazine_(Ranexa)	456	1.1				Ranolazine_(Ranexa)	456	1.8
Pinacidil	457	-0.8				Pinacidil	457	0.5
Metolazone_(Zaroxolyn)	458	0.1				Metolazone_(Zaroxolyn)	458	1.7
Telmisartan_(Micardis)	459	1.55				Telmisartan_(Micardis)	459	2.4
Aminocaproic_acid_(Amicar)	460	-1.1				Aminocaproic_acid_(Amicar)	460	0.3
Ramipril_(Altace)	461	-1.2				Ramipril_(Altace)	461	-0.4
Olmesartan_medoxomil_(Benicar)	462	-2				Olmesartan_medoxomil_(Benicar)	462	-1.4
Reserpine	463	1.3				Reserpine	463	1.7
Simvastatin_(Zocor)	464	-2.7				Simvastatin_(Zocor)	464	-2.9
Anisindione	465	-0.9				Anisindione	465	-0.5
Clofibric_acid	466	-0.3				Clofibric_acid	466	0.4
Chromocarb	467	3				Chromocarb	467	0.8
Coumarin	468	0.6				Coumarin	468	0.3
Alfuzosin_hydrochloride_(Uroxatral)	469	-5				Alfuzosin_hydrochloride_(Uroxatral)	469	3.5
Dopamine_hydrochloride_(Inotropin)	470	-0.15				Dopamine_hydrochloride_(Inotropin)	470	-0.25
Propranolol_HCl	471	2.95				Propranolol_HCl	471	-2.1
Mexiletine_HCl	472	0.7				Mexiletine_HCl	472	-1.1
Midodrine	473	-0.9				Midodrine	473	1.2
Isoprenaline_hydrochloride	474	0.05				Isoprenaline_hydrochloride	474	0.65
Quinapril_HCl_(Accupril)	475	-0.7				Quinapril_HCl_(Accupril)	475	0.1
Benazepril_hydrochloride	476	-3				Benazepril_hydrochloride	476	-2.5
Vardenafil_(Vivanza)	477	4.8				Vardenafil_(Vivanza)	477	-1.6
Nicardipine_HCl	478	2.5				Nicardipine_HCl	478	-3.4
Disopyramide_Phosphate	479	2.8				Disopyramide_Phosphate	479	1.55
Clopidogrel_(Plavix)	480	-1.4				Clopidogrel_(Plavix)	480	1.6
Amlodipine_(Norvasc)	481	3.85				Amlodipine_(Norvasc)	481	-7.2
Metaraminol_Bitartrate	482	-1.1				Metaraminol_Bitartrate	482	-0.6
Moxonidine	483	-2.05				Moxonidine	483	-0.1
L_663536	484	-2.9				L_663536	484	-2.2
Niacin_(Nicotinic_acid)	485	-1.15				Niacin_(Nicotinic_acid)	485	0.8
tadalafil	486	0.6				tadalafil	486	-2.7
lacidipine	487	-0.7				lacidipine	487	-3.1
otenzepad	488	-1.7				otenzepad	488	-1.8
Clonidine_hydrochloride_(Catapres)	489	-0.4				Clonidine_hydrochloride_(Catapres)	489	0.75
Dofetilide_(Tikosyn)	490	57.45				Dofetilide_(Tikosyn)	490	69.1
Nicorandil_(Ikorel)	491	-0.6				Nicorandil_(Ikorel)	491	-0.55
Guanfacine	492	-1.2				Guanfacine	492	-1.5
lofexidine	493	-0.3				lofexidine	493	-2
Buflomedil_HCl	494	1.1				Buflomedil_HCl	494	1.45
isradipine	495	0.5				isradipine	495	-4.6
Milrinone	496	1.6				Milrinone	496	-1.1
cerivastatin	497	-10.9				cerivastatin	497	-11.1
torsemide	498	-1.7				torsemide	498	0.5
Urapidil_HCl	499	-0.55				Urapidil_HCl	499	0.6
Sotalol	500	-1.4				Sotalol	500	1.9
Tocainide	501	-0.2				Tocainide	501	1.7
Ozagrel_HCl	502	0.066667				Ozagrel_HCl	502	0.133333
pitavastatin	503	-11.1				pitavastatin	503	-11
losartan	504	-0.9				losartan	504	-0.3
Roxatidine_acetate_HCl	505	0.3				Roxatidine_acetate_HCl	505	1.15
Fenoldopam	506	1.3				Fenoldopam	506	1.5
olmesartan	507	-0.5				olmesartan	507	0.2
anagrelide	508	1.9				anagrelide	508	-0.6
mosapride	509	-0.7				mosapride	509	0.2
nifekalant	510	13.2				nifekalant	510	28.1
Enalaprilat	511	-1.2				Enalaprilat	511	0.5
esmolol	512	0.7				esmolol	512	-0.3
nadolol	513	-0.7				nadolol	513	-0.7
Chlorisondamine	514	0.5				Chlorisondamine	514	1.4
ramipril	515	-0.5				ramipril	515	1.3
alfuzosin	516	1.8				alfuzosin	516	4
Bisoprolol	517	-0.4				Bisoprolol	517	0.9
ezetimibe	518	-1.9				ezetimibe	518	-9.7
Nisoldipine	519	0.7				Nisoldipine	519	3.2
gabexate	520	-0.4				gabexate	520	-0.1
Carvedilol	521	14.7				Carvedilol	521	-4.4
pravastatin	522	-1.7				pravastatin	522	0.3
ARGATROBAN	523	0.1				ARGATROBAN	523	0.7
benazepril	524	-1.1				benazepril	524	0
ranolazine	525	1.2				ranolazine	525	0.9
Irbesartan	526	2.1				Irbesartan	526	2.3
valsartan	527	-0.2				valsartan	527	-0.3
Pinacidil_monohydrate	528	0				Pinacidil_monohydrate	528	1.9
amlodipine	529	5.3				amlodipine	529	-8.1
N-2-Hydroxycyclopentyladenosine	530	1.4				N-2-Hydroxycyclopentyladenosine	530	2.4
mevastatin	531	-6.9				mevastatin	531	-10.1
Alprostadil_(Caverject)	532	2.9				Alprostadil_(Caverject)	532	1.7
Pindolol	533	-0.75				Pindolol	533	1.05
Quinidine	534	8.6				Quinidine	534	-0.2
spironolactone	535	-3.8				spironolactone	535	-10.1
isoxsuprine	536	4.2				isoxsuprine	536	-1.7
DL-Methyldopa	537	0.8				DL-Methyldopa	537	2.1
atenolol	538	-1.1				atenolol	538	-2.5
Indapamide_(Lozol)	539	-0.1				Indapamide_(Lozol)	539	1.8
CID:_3869	540	4.8				CID:_3869	540	1.3
Nicardipine	541	3.6				Nicardipine	541	-5.7
Propafenone_(Rytmonorm)	542	9.3				Propafenone_(Rytmonorm)	542	-4.5
Phenoxybenzamine_HCl	543	2.8				Phenoxybenzamine_HCl	543	-0.9
(S,_S,_R)-Enalapril	544	0				(S,_S,_R)-Enalapril	544	0.6
Phentolamine_analog	545	12.4				Phentolamine_analog	545	11.6
Flecainide	546	2.6				Flecainide	546	-3.1
Fluvastatin	547	-2.9				Fluvastatin	547	-8.2
Acebutolol_HCl	548	0.15				Acebutolol_HCl	548	0.6
Doxazosin_mesylate	549	11.25				Doxazosin_mesylate	549	23.45
Terazosin_HCl_(Hytrin)	550	0.766667				Terazosin_HCl_(Hytrin)	550	2.83333
Clopidogrel	551	0				Clopidogrel	551	-2.5
simvastatin	552	-5.6				simvastatin	552	-8.9
Felodipine_(Plendil)	553	-0.2				Felodipine_(Plendil)	553	-7.55
Quinapril	554	0.8				Quinapril	554	-0.5
Meticrane	555	-0.2				Meticrane	555	0.4
Naftopidil_(Flivas)	556	5.3				Naftopidil_(Flivas)	556	2.6
Adenosine_(Adenocard)	557	-1.5				Adenosine_(Adenocard)	557	-0.7
Benzthiazide	558	-1.8				Benzthiazide	558	0.8
Chlorothiazide	559	1.1				Chlorothiazide	559	1.9
Methoxamine_HCl	560	-1.6				Methoxamine_HCl	560	-2.5
Nifedipine_(Adalat)	561	-2.1				Nifedipine_(Adalat)	561	-0.8
Phenylephrine_HCl	562	-0.4				Phenylephrine_HCl	562	-0.4
Apixaban	563	0.9				Apixaban	563	1.5
Trichlormethiazide_(Achletin)	564	0.1				Trichlormethiazide_(Achletin)	564	1
Captopril_(Capoten)	565	-1.6				Captopril_(Capoten)	565	0
Enalapril_maleate_(Vasotec)	566	0.3				Enalapril_maleate_(Vasotec)	566	0.3
Avanafil	567	1.9				Avanafil	567	0
Ractopamine_HCl	568	3.5				Ractopamine_HCl	568	5.9
Levosimendan	569	-0.8				Levosimendan	569	0.5
Lofexidine__HCl	570	0.1				Lofexidine__HCl	570	-0.8
Nimodipine_(Nimotop)	571	-0.2				Nimodipine_(Nimotop)	571	-4.5
Enalaprilat_dihydrate	572	-1.8				Enalaprilat_dihydrate	572	0.5
Milrinone_(Primacor)	573	2				Milrinone_(Primacor)	573	1.7
Betaxolol_(Betoptic)	574	0.9				Betaxolol_(Betoptic)	574	-0.25
Tadalafil_(Cialis)	575	-0.5				Tadalafil_(Cialis)	575	-0.2
Manidipine_(Manyper)	576	-1.85				Manidipine_(Manyper)	576	-10.1
Lovastatin_(Mevacor)	577	-4.5				Lovastatin_(Mevacor)	577	-8.7
Sotalol_(Betapace)	578	0.5				Sotalol_(Betapace)	578	-0.3
Adrenalone_HCl	579	-2				Adrenalone_HCl	579	0.7
Nitrendipine	580	-2.1				Nitrendipine	580	-2
Isradipine_(Dynacirc)	581	0.3				Isradipine_(Dynacirc)	581	-3
Cyclandelate	582	0.4				Cyclandelate	582	-1.4
Acipimox	583	-0.1				Acipimox	583	-0.5
Trimetazidine_dihydrochloride	584	-2.6				Trimetazidine_dihydrochloride	584	-0.1
Guanabenz_acetate	585	1.6				Guanabenz_acetate	585	-3.9
Prasugrel_(Effient)	586	0.35				Prasugrel_(Effient)	586	0.6
Cilnidipine	587	6.5				Cilnidipine	587	-4.2
Diltiazem_HCl_(Tiazac)	588	2.1				Diltiazem_HCl_(Tiazac)	588	-0.3
Fluvastatin_sodium_(Lescol)	589	-4.3				Fluvastatin_sodium_(Lescol)	589	-6
Azilsartan_Medoxomil_(TAK-491)	590	-0.1				Azilsartan_Medoxomil_(TAK-491)	590	0.7
Nafamostat_mesylate	591	0.6				Nafamostat_mesylate	591	0.2
Pimobendan_(Vetmedin)	592	4.6				Pimobendan_(Vetmedin)	592	3.2
Candesartan_(Atacand)	593	0.6				Candesartan_(Atacand)	593	2.3
Ezetimibe_(Zetia)	594	-0.4				Ezetimibe_(Zetia)	594	-5.8
Pitavastatin_calcium_(Livalo)	595	-9.1				Pitavastatin_calcium_(Livalo)	595	-8.6
BIBR-1048_(Dabigatran)	596	14.3				BIBR-1048_(Dabigatran)	596	32
Rivaroxaban_(Xarelto)	597	0.2				Rivaroxaban_(Xarelto)	597	1.7
Amiloride_hydrochloride_dihydrate	598	1.4				Amiloride_hydrochloride_dihydrate	598	1.2
Benidipine_hydrochloride	599	5.4				Benidipine_hydrochloride	599	-8.5
Lacidipine_(Lacipil,_Motens)	600	2.3				Lacidipine_(Lacipil,_Motens)	600	-5.5
Tolvaptan_(OPC-41061)	601	-0.2				Tolvaptan_(OPC-41061)	601	0.6
Pravastatin_sodium	602	-0.9				Pravastatin_sodium	602	0.3
Bisoprolol_fumarate	603	-0.3				Bisoprolol_fumarate	603	-0.4
Triflusal	604	0.7				Triflusal	604	1.4
Azilsartan_(TAK-536)	605	-3.6				Azilsartan_(TAK-536)	605	1.3
Cinepazide_maleate	606	0.8				Cinepazide_maleate	606	-2
Azelnidipine	607	0.3				Azelnidipine	607	-1.9
Ivabradine_HCl_(Procoralan)	608	4.3				Ivabradine_HCl_(Procoralan)	608	0.7
Argatroban	609	-0.4				Argatroban	609	-0.3
Atorvastatin_calcium_(Lipitor)	610	-0.5				Atorvastatin_calcium_(Lipitor)	610	0.5
Moexipril_HCl	611	1				Moexipril_HCl	611	2.1
Cleviprex_(Clevidipine)	612	-0.8				Cleviprex_(Clevidipine)	612	0
Ambrisentan	613	-1				Ambrisentan	613	-2.8
Temocapril_HCl	614	0.5				Temocapril_HCl	614	-2.6
Imidapril_(Tanatril)_HCl	615	-1				Imidapril_(Tanatril)_HCl	615	0.7
Dronedarone_HCl_(Multaq)	616	-7				Dronedarone_HCl_(Multaq)	616	-8.8
Ibutilide_fumarate	617	62.5				Ibutilide_fumarate	617	62.4
Nilvadipine_(ARC029)	618	-2.1				Nilvadipine_(ARC029)	618	-5.3
Mirabegron_(YM178)	619	-1				Mirabegron_(YM178)	619	-0.9
Methyclothiazide	620	-0.6				Methyclothiazide	620	0.8
Sodium_nitrite	621	-0.7				Sodium_nitrite	621	-0.2
Ticagrelor	622	11.1				Ticagrelor	622	-8.6
Ethamsylate	623	0.2				Ethamsylate	623	1.7
Eprosartan_Mesylate	624	1				Eprosartan_Mesylate	624	0.6
Esmolol_HCl	625	-0.6				Esmolol_HCl	625	-0.5
Levobetaxolol_HCl	626	-0.8				Levobetaxolol_HCl	626	-2.4
Isosorbide	627	-1.3				Isosorbide	627	0.9
Mevastatin	628	-3.3				Mevastatin	628	-7.9
Bosentan	629	-0.3				Bosentan	629	-0.2
Silodosin_(Rapaflo)	630	1.7				Silodosin_(Rapaflo)	630	-1.6
Aliskiren_hemifumarate	631	-0.2				Aliskiren_hemifumarate	631	-1.2
Nebivolol_(Bystolic)	632	-1.2				Nebivolol_(Bystolic)	632	-7.6
Ouabain	633	-17.3				Ouabain	633	-19.2
Rosuvastatin_calcium_(Crestor)	634	-0.3				Rosuvastatin_calcium_(Crestor)	634	1.3
Sodium_Nitroprusside	635	4.3				Sodium_Nitroprusside	635	2.1
Cilazapril_monohydrate_(Inhibace)	636	-1.2				Cilazapril_monohydrate_(Inhibace)	636	-1.3
Clopamide	637	0.7				Clopamide	637	1.2
Digoxigenin	638	-1.2				Digoxigenin	638	0.5
Ciprofibrate	639	0.7				Ciprofibrate	639	0.6
Evacetrapib_(LY2484595)	640	15.2				Evacetrapib_(LY2484595)	640	11.6
Macitentan	641	3.1				Macitentan	641	-3.1
LCZ696	642	0.5				LCZ696	642	1.1
Lomitapide_Mesylate	643	1.55				Lomitapide_Mesylate	643	-3.95
Vorapaxar_(SCH_530348)	644	9.8				Vorapaxar_(SCH_530348)	644	-2
Fosinopril_sodium_(Monopril)	645	-0.1				Fosinopril_sodium_(Monopril)	645	1.2
Bardoxolone_Methyl	646	-18.3				Bardoxolone_Methyl	646	-23.1
Riociguat_(BAY_63-2521)	647	4.6				Riociguat_(BAY_63-2521)	647	0.9
Lercanidipine_(hydrochloride)	648	-0.4				Lercanidipine_(hydrochloride)	648	-7.6
Tamsulosin	649	5.6				Tamsulosin	649	4
Heparin_sodium	650	0.2				Heparin_sodium	650	-0.6
Metyrapone	651	0.8				Metyrapone	651	1.5
5alpha-ANDROSTAN-3,17-DIONE	652	1.9				5alpha-ANDROSTAN-3,17-DIONE	652	-2.1
Evista_(Raloxifene_Hydrochloride)	653	1.3				Evista_(Raloxifene_Hydrochloride)	653	-8.95
Tamoxifen_Citrate_(Nolvadex)	654	3.25				Tamoxifen_Citrate_(Nolvadex)	654	-7.8
Tolbutamide	655	-1.15				Tolbutamide	655	-0.4
Tolazamide	656	-0.9				Tolazamide	656	-0.15
Glipizide_(Glucotrol)	657	0.7				Glipizide_(Glucotrol)	657	0.75
Chlorpropamide	658	-0.45				Chlorpropamide	658	0.65
Progesterone	659	0.8				Progesterone	659	0
Benzbromarone	660	-0.5				Benzbromarone	660	0.55
LY_171883	661	-0.8				LY_171883	661	0.6
Propylthiouracil	662	-0.7				Propylthiouracil	662	1
estradiol_valerate	663	-1.5				estradiol_valerate	663	-3.2
Glyburide_(Diabeta)	664	-6.35				Glyburide_(Diabeta)	664	-3.1
Medroxyprogesterone	665	1.1				Medroxyprogesterone	665	0.4
Medroxyprogesterone_Acetate	666	0.9				Medroxyprogesterone_Acetate	666	-0.9
estrone_sulfate	667	-0.7				estrone_sulfate	667	-0.4
Tiratricol	668	-1.8				Tiratricol	668	-3.6
Megestrol_Acetate	669	-1.3				Megestrol_Acetate	669	0.5
sitagliptin	670	-0.4				sitagliptin	670	1
Diethylstilbestrol_(Stilbestrol)	671	1.4				Diethylstilbestrol_(Stilbestrol)	671	-1.6
Methimazole_(Tapazole,_Northyx)	672	1.5				Methimazole_(Tapazole,_Northyx)	672	3.3
Nateglinide_(Starlix)	673	-2				Nateglinide_(Starlix)	673	-2.3
Rosiglitazone_HCl	674	1.63333				Rosiglitazone_HCl	674	0.833333
Flutamide_(Eulexin)	675	0.2				Flutamide_(Eulexin)	675	-1.45
Gliclazide_(Diamicron)	676	0.4				Gliclazide_(Diamicron)	676	-0.3
Carbimazole	677	-1.2				Carbimazole	677	0.9
L-Thyroxine	678	-0.5				L-Thyroxine	678	0.4
Melatonin	679	-1.5				Melatonin	679	-0.5
Genistein	680	-0.9				Genistein	680	-0.8
Pioglitazone_hydrochloride_(Actos)	681	-0.1				Pioglitazone_hydrochloride_(Actos)	681	0.65
Guanidine_HCl	682	-0.1				Guanidine_HCl	682	1.5
pimagedine	683	1.2				pimagedine	683	2.3
Nicotinamide_(Niacinamide)	684	-1.65				Nicotinamide_(Niacinamide)	684	-0.2
Clomifene_citrate_(Serophene)	685	8.9				Clomifene_citrate_(Serophene)	685	-7.8
Mifepristone	686	11.8				Mifepristone	686	-2
Mestranol	687	-1.2				Mestranol	687	-1.2
calcitriol	688	1.1				calcitriol	688	-4.5
Toremifene_Citrate_(Fareston,_Acapodene)	689	-5.25				Toremifene_Citrate_(Fareston,_Acapodene)	689	-14.25
Finasteride	690	5.2				Finasteride	690	1
bicalutamide	691	-1.9				bicalutamide	691	-1.1
repaglinide	692	-0.1				repaglinide	692	0.7
Methandriol	693	-0.2				Methandriol	693	-1.3
tibolone	694	-0.5				tibolone	694	-2.1
glimepiride	695	1.1				glimepiride	695	-1.2
Methimazole	696	0				Methimazole	696	1.3
Oxymetholone	697	-0.1				Oxymetholone	697	-2.2
Methyltestosterone	698	0.9				Methyltestosterone	698	0.7
Epalrestat	699	-0.8				Epalrestat	699	1.7
17beta-Estradiol	700	0.7				17beta-Estradiol	700	-2.8
Ethinyl_Estradiol	701	-1.6				Ethinyl_Estradiol	701	-2.1
nandrolone	702	0.7				nandrolone	702	0
orlistat	703	-4.8				orlistat	703	-4.3
levonorgestrel	704	0.7				levonorgestrel	704	-0.8
mestanolone	705	-2.4				mestanolone	705	-0.2
nateglinide	706	-1.6				nateglinide	706	-1.4
acarbose	707	-1.1				acarbose	707	-1.7
miglitol	708	-1.2				miglitol	708	1.5
pioglitazone	709	0.7				pioglitazone	709	-0.3
rosiglitazone	710	0.7				rosiglitazone	710	0.5
Zeranol	711	0.2				Zeranol	711	-1.7
rosiglitazone	712	0.2				rosiglitazone	712	0.4
ethylestrenol	713	-0.6				ethylestrenol	713	-2.1
GOSERELIN_ACETATE	714	-1.1				GOSERELIN_ACETATE	714	-1.3
Sibutramine	715	-1.8				Sibutramine	715	-1.4
sibutramine	716	-1.7				sibutramine	716	-2.1
Stanozolol	717	5				Stanozolol	717	-0.2
Testosterone	718	2.3				Testosterone	718	-0.4
Dehydroepiandrosterone	719	0.2				Dehydroepiandrosterone	719	-0.5
2-Thiouracil	720	0.4				2-Thiouracil	720	-0.1
Mifepristone_(Mifeprex)	721	13.8				Mifepristone_(Mifeprex)	721	0.8
Levonorgestrel_(Levonelle)	722	1.9				Levonorgestrel_(Levonelle)	722	0.8
levothyroxine	723	0.5				levothyroxine	723	-2.7
liothyronine	724	-0.4				liothyronine	724	-2.8
Danazol	725	3.2				Danazol	725	-10.4
norethindrone	726	0				norethindrone	726	2.2
norethindrone	727	1.2				norethindrone	727	0.7
phylloquinone	728	0.3				phylloquinone	728	-0.5
Dexamethasone	729	1.9				Dexamethasone	729	4.3
Gliquidone	730	1.9				Gliquidone	730	-1
Methylthiouracil	731	-1.9				Methylthiouracil	731	0.3
Propylthiouracil	732	-0.2				Propylthiouracil	732	1.6
Adapalene	733	1.5				Adapalene	733	2
Glimepiride	734	0.2				Glimepiride	734	0.8
Linagliptin_(BI-1356)	735	-0.7				Linagliptin_(BI-1356)	735	-0.7
Isoetharine_Mesylate	736	0.2				Isoetharine_Mesylate	736	0.8
Phenformin_hydrochloride	737	-1.3				Phenformin_hydrochloride	737	-0.8
Repaglinide	738	1.3				Repaglinide	738	0.2
Tiopronin_(Thiola)	739	0.9				Tiopronin_(Thiola)	739	2.1
Megestrol_Acetate	740	4.2				Megestrol_Acetate	740	-0.7
Fulvestrant_(Faslodex)	741	0.5				Fulvestrant_(Faslodex)	741	-2.6
Dutasteride	742	3.1				Dutasteride	742	2.5
Dienogest	743	-3				Dienogest	743	-0.3
AMG-073_HCl_(Cinacalcet_hydrochloride)	744	-3				AMG-073_HCl_(Cinacalcet_hydrochloride)	744	-5.9
Gestodene	745	3.6				Gestodene	745	1
Drospirenone	746	0.3				Drospirenone	746	-3.4
Trilostane	747	-2.6				Trilostane	747	0.6
Calcitriol_(Rocaltrol)	748	1				Calcitriol_(Rocaltrol)	748	-1.7
Doxercalciferol_(Hectorol)	749	1.9				Doxercalciferol_(Hectorol)	749	-5
Alfacalcidol	750	1.4				Alfacalcidol	750	-4.1
Altrenogest	751	1.1				Altrenogest	751	-1.1
Prednisone_(Adasone)	752	0.4				Prednisone_(Adasone)	752	2.7
Ethinyl_Estradiol	753	1.7				Ethinyl_Estradiol	753	-0.7
Orlistat_(Alli,_Xenical)	754	-0.3				Orlistat_(Alli,_Xenical)	754	-0.7
Estrone	755	0				Estrone	755	-3.1
Pregnenolone	756	-1.5				Pregnenolone	756	1.6
Progesterone_(Prometrium)	757	2.6				Progesterone_(Prometrium)	757	-0.8
Estradiol	758	0.9				Estradiol	758	-1.1
Chenodeoxycholic_acid	759	2.7				Chenodeoxycholic_acid	759	1.3
Mestranol	760	-0.2				Mestranol	760	-3.1
Ethynodiol_diacetate	761	-1.2				Ethynodiol_diacetate	761	1.1
Dehydroepiandrosterone_(DHEA)	762	3.2				Dehydroepiandrosterone_(DHEA)	762	-0.1
Estriol	763	0.9				Estriol	763	-0.2
Medroxyprogesterone_acetate	764	1.7				Medroxyprogesterone_acetate	764	-0.4
Miglitol_(Glyset)	765	-1.3				Miglitol_(Glyset)	765	-1.1
Rimonabant_(SR141716)	766	-3.7				Rimonabant_(SR141716)	766	-7.6
Vildagliptin_(LAF-237)	767	0.6				Vildagliptin_(LAF-237)	767	0.9
Finasteride	768	5.3				Finasteride	768	-0.9
Acarbose	769	1.8				Acarbose	769	1
Estradiol_valerate	770	1.4				Estradiol_valerate	770	-1.7
Bazedoxifene_HCl	771	-1.5				Bazedoxifene_HCl	771	-6.9
Hyoscyamine_(Daturine)	772	1.9				Hyoscyamine_(Daturine)	772	1.7
norethindrone	773	0.2				norethindrone	773	-1.3
Estradiol_Cypionate	774	-0.3				Estradiol_Cypionate	774	-1.8
Dydrogesterone	775	1.5				Dydrogesterone	775	-1.8
Voglibose	776	-0.9				Voglibose	776	0.3
Liothyronine_Sodium	777	0.4				Liothyronine_Sodium	777	-1.8
Spironolactone	778	-6				Spironolactone	778	-5.4
Ospemifene	779	-3.4				Ospemifene	779	-7.6
Ulipristal	780	-1.3				Ulipristal	780	-4.6
Calcifediol	781	0.6				Calcifediol	781	-1.1
Bentiromide	782	1.4				Bentiromide	782	1.7
Alogliptin£¨SYR-322£©	783	-0.5				Alogliptin£¨SYR-322£©	783	0.3
Empagliflozin_(BI10773)	784	-1.4				Empagliflozin_(BI10773)	784	-2.7
Bazedoxifene_acetate	785	-0.8				Bazedoxifene_acetate	785	-8.4
Trelagliptin	786	-1.1				Trelagliptin	786	0.1
Sotagliflozin_(LX4211)	787	-1				Sotagliflozin_(LX4211)	787	-1.4
Eliglustat_(Tartrate)	788	4.3				Eliglustat_(Tartrate)	788	4.5
Nandrolone_decanoate	789	0.9				Nandrolone_decanoate	789	0.4
Desogestrel	790	0.9				Desogestrel	790	-0.8
Fluoxymesterone	791	1.4				Fluoxymesterone	791	0.6
Teneligliptin_hydrobromide	792	1.3				Teneligliptin_hydrobromide	792	1.8
Stanozolol	793	5.2				Stanozolol	793	-0.5
Etonogestrel	794	3.5				Etonogestrel	794	0.4
Adiphenine_HCl	795	1.3				Adiphenine_HCl	795	1.2
Lansoprazole	796	-1.3				Lansoprazole	796	0.6
Omeprazole_(Prilosec)	797	1				Omeprazole_(Prilosec)	797	-0.55
Dehydrocholic_Acid	798	-0.6				Dehydrocholic_Acid	798	1.3
Famotidine_(Pepcid)	799	0.4				Famotidine_(Pepcid)	799	2.05
Bisacodyl	800	1.2				Bisacodyl	800	1.6
Dicyclomine_HCl	801	3.5				Dicyclomine_HCl	801	-2.2
Oxyphenonium	802	-1.8				Oxyphenonium	802	1
Propantheline	803	5.4				Propantheline	803	-0.5
Trimebutine	804	-0.7				Trimebutine	804	-5.9
Domperidone_(Motilium)	805	19.2				Domperidone_(Motilium)	805	33.2
Sulfasalazine_(Azulfidine)	806	-0.9				Sulfasalazine_(Azulfidine)	806	0.1
Rebamipide	807	-3.3				Rebamipide	807	-0.1
mepenzolic_acid	808	-0.8				mepenzolic_acid	808	2
Loperamide_hydrochloride	809	-0.55				Loperamide_hydrochloride	809	-2.25
Alverine_Citrate	810	13.7				Alverine_Citrate	810	2.2
cetraxate	811	0				cetraxate	811	0.6
Esomeprazole	812	-0.5				Esomeprazole	812	-1.6
racecadotril	813	1				racecadotril	813	0.2
troxipide	814	-0.8				troxipide	814	1.8
Mesalamine_(Lialda)	815	-1				Mesalamine_(Lialda)	815	0.75
Cisapride	816	36.5				Cisapride	816	35.5
Pantoprazole	817	1.1				Pantoprazole	817	0.8
Rabeprazole	818	-1.9				Rabeprazole	818	0.7
nizatidine	819	-0.5				nizatidine	819	0.1
Irsogladine	820	-1.25				Irsogladine	820	1.35
amlexanox	821	1.2				amlexanox	821	0.2
itopride	822	0.65				itopride	822	0.65
Diphenoxylate	823	0.8				Diphenoxylate	823	-6.5
zacopride	824	1				zacopride	824	4.1
Tolterodine_tartrate_(Detrol_LA)	825	58.85				Tolterodine_tartrate_(Detrol_LA)	825	52.45
granisetron	826	0.5				granisetron	826	2.6
BALSALAZIDE	827	-1.6				BALSALAZIDE	827	-2.2
Ranitidine_(Zantac)	828	0				Ranitidine_(Zantac)	828	1.1
Allopurinol_(Zyloprim)	829	-0.65				Allopurinol_(Zyloprim)	829	2.1
cimetidine	830	-1.2				cimetidine	830	0.6
Oxybutynin_chloride	831	1.66667				Oxybutynin_chloride	831	-4.6
Bethanechol_chloride	832	-0.75				Bethanechol_chloride	832	-0.8
Sorbitol_(Glucitol)	833	-2				Sorbitol_(Glucitol)	833	0.6
Dexlansoprazole	834	1.6				Dexlansoprazole	834	1.5
Racecadotril_(Acetorphan)	835	1.6				Racecadotril_(Acetorphan)	835	-1.3
Pipenzolate_Bromide	836	-2				Pipenzolate_Bromide	836	1.3
Trimebutine	837	0.4				Trimebutine	837	-1.4
Camylofin_Chlorhydrate	838	6.7				Camylofin_Chlorhydrate	838	4.4
Nifuroxazide	839	0.3				Nifuroxazide	839	-0.6
Nizatidine	840	-0.8				Nizatidine	840	0.6
Potassium_iodide	841	1.6				Potassium_iodide	841	1.1
Mosapride_citrate	842	7.5				Mosapride_citrate	842	-2.2
Darifenacin_HBr	843	7.2				Darifenacin_HBr	843	-1.8
Esomeprazole_magnesium_(Nexium)	844	0.6				Esomeprazole_magnesium_(Nexium)	844	-0.5
Methscopolamine_(Pamine)	845	1.3				Methscopolamine_(Pamine)	845	1.2
Esomeprazole_sodium_(Nexium)	846	0				Esomeprazole_sodium_(Nexium)	846	0.7
Otilonium_Bromide	847	2.9				Otilonium_Bromide	847	3.7
Solifenacin_succinate	848	15.6				Solifenacin_succinate	848	13
Lafutidine	849	-0.1				Lafutidine	849	1.1
Sodium_Picosulfate	850	-0.5				Sodium_Picosulfate	850	0
Diphemanil_methylsulfate	851	15.2				Diphemanil_methylsulfate	851	27.3
Flavoxate_HCl	852	0.7				Flavoxate_HCl	852	0.2
Aclidinium_Bromide	853	1.6				Aclidinium_Bromide	853	2.5
Troxipide	854	-0.5				Troxipide	854	0.5
Carbenoxolone_Sodium	855	0.3				Carbenoxolone_Sodium	855	1.3
Mepenzolate_Bromide	856	-0.8				Mepenzolate_Bromide	856	0.6
Fesoterodine_fumarate_(Toviaz)	857	22				Fesoterodine_fumarate_(Toviaz)	857	25.9
Prucalopride	858	0.9				Prucalopride	858	4.55
Obeticholic_Acid	859	2.3				Obeticholic_Acid	859	0.1
Leflunomide	860	2.6				Leflunomide	860	4.1
cortisol_succinate	861	1				cortisol_succinate	861	3.8
prednisolone_acetate	862	2.9				prednisolone_acetate	862	4.7
Probenecid_(Benemid)	863	-0.25				Probenecid_(Benemid)	863	0.75
Fluocinonide	864	3.7				Fluocinonide	864	0.3
Sulfinpyrazone	865	-0.2				Sulfinpyrazone	865	0.3
hydrocortisone_acetate	866	2.1				hydrocortisone_acetate	866	3
prednisolone_succinate	867	0.6				prednisolone_succinate	867	1.3
Corticosterone	868	0.2				Corticosterone	868	0.8
Triamcinolone_Acetonide	869	1.5				Triamcinolone_Acetonide	869	2.6
Cortisone	870	-1.1				Cortisone	870	-1.4
Methylprednisolone	871	2.3				Methylprednisolone	871	3.2
Fluocinolone_Acetonide	872	5.3				Fluocinolone_Acetonide	872	4.3
Clobetasol	873	0.7				Clobetasol	873	2.1
Desoximetasone	874	3.8				Desoximetasone	874	2.2
Mycophenolic_(Mycophenolate)	875	-12.3				Mycophenolic_(Mycophenolate)	875	-10.5
AZATHIOPRINE	876	-2.8				AZATHIOPRINE	876	1.3
FK-506_(Tacrolimus)	877	8.8				FK-506_(Tacrolimus)	877	-4.1
fluticasone	878	8				fluticasone	878	-1.3
halometasone	879	5.9				halometasone	879	0.1
pidotimod	880	-0.6				pidotimod	880	1.7
TACROLIMUS	881	15.8				TACROLIMUS	881	-0.1
Reichsteins_Substance_S	882	1.2				Reichsteins_Substance_S	882	0.5
beclomethasone	883	2.6				beclomethasone	883	1
hydrocortisone	884	1.8				hydrocortisone	884	1.8
prednisolone	885	0.8				prednisolone	885	3.2
prednisone	886	0.7				prednisone	886	1.4
medrysone	887	-0.8				medrysone	887	0.3
beclomethasone	888	5.5				beclomethasone	888	1.5
Mercaptopurine	889	-5.85				Mercaptopurine	889	-2.1
Methylprednisolone_acetate	890	3.4				Methylprednisolone_acetate	890	4.7
Penticort	891	6.2				Penticort	891	-2.2
Cortisone_Acetate	892	-0.7				Cortisone_Acetate	892	-0.8
Celestone	893	2.5				Celestone	893	1.1
Efflumidex	894	1.8				Efflumidex	894	-0.6
Rapamycin_(Sirolimus)	895	7.9				Rapamycin_(Sirolimus)	895	3.4
Febuxostat_(Uloric)	896	0.1				Febuxostat_(Uloric)	896	-0.3
Mycophenolate_mofetil_(CellCept)	897	-8.6				Mycophenolate_mofetil_(CellCept)	897	-10.5
Dimethyl_Fumarate	898	-1.6				Dimethyl_Fumarate	898	0.7
Pidotimod	899	-0.2				Pidotimod	899	0.7
Temsirolimus_(Torisel)	900	0.6				Temsirolimus_(Torisel)	900	0.7
Fluorometholone_Acetate	901	2.3				Fluorometholone_Acetate	901	2.5
Everolimus_(RAD001)	902	3.6				Everolimus_(RAD001)	902	-2.8
Budesonide	903	7.4				Budesonide	903	-0.7
Deflazacort_(Calcort)	904	0.6				Deflazacort_(Calcort)	904	-1.5
Triamcinolone_(Aristocort)	905	1.2				Triamcinolone_(Aristocort)	905	2.6
Dexamethasone	906	0.9				Dexamethasone	906	1.8
Betamethasone_(Celestone)	907	2.2				Betamethasone_(Celestone)	907	4.1
Cyclosporine_(Neoral)	908	9.4				Cyclosporine_(Neoral)	908	-4.2
Triamcinolone_Acetonide	909	2.8				Triamcinolone_Acetonide	909	2
Loteprednol_etabonate	910	3.6				Loteprednol_etabonate	910	2.8
Betamethasone_Dipropionate	911	2.4				Betamethasone_Dipropionate	911	0.9
Betapar_(Meprednisone)	912	3.1				Betapar_(Meprednisone)	912	-0.8
Betamethasone_valerate_(Betnovate)	913	4.7				Betamethasone_valerate_(Betnovate)	913	1.2
Hydrocortisone_(Cortisol)	914	3.2				Hydrocortisone_(Cortisol)	914	4.4
Desonide	915	2.8				Desonide	915	2.2
Azathioprine_(Azasan,_Imuran)	916	-1.8				Azathioprine_(Azasan,_Imuran)	916	-1.5
Methylprednisolone	917	3.2				Methylprednisolone	917	3.6
Dexamethasone_acetate	918	2.9				Dexamethasone_acetate	918	2.5
Pimecrolimus	919	6.4				Pimecrolimus	919	-4.4
Tofacitinib_citrate_(CP-690550_citrate)	920	-2.4				Tofacitinib_citrate_(CP-690550_citrate)	920	0.5
Cortisone_acetate_(Cortone)	921	0.2				Cortisone_acetate_(Cortone)	921	1.1
Suplatast_tosylate	922	1.8				Suplatast_tosylate	922	1.5
Fluocinonide_(Vanos)	923	3.5				Fluocinonide_(Vanos)	923	0.9
Prednisolone_acetate_(Omnipred)	924	-0.6				Prednisolone_acetate_(Omnipred)	924	0.5
Fluticasone_propionate_(Flonase,_Veramyst)	925	2.2				Fluticasone_propionate_(Flonase,_Veramyst)	925	-0.7
Mometasone_furoate	926	-0.5				Mometasone_furoate	926	-2.1
Clobetasol_propionate	927	-0.8				Clobetasol_propionate	927	-0.4
Bindarit	928	1.7				Bindarit	928	-0.2
Beclomethasone_dipropionate	929	3.7				Beclomethasone_dipropionate	929	0.1
Fluocinolone_acetonide_(Flucort-N)	930	3.4				Fluocinolone_acetonide_(Flucort-N)	930	2.7
olsalazine_sodium	931	0.1				olsalazine_sodium	931	0.7
Deoxycorticosterone_acetate	932	1.7				Deoxycorticosterone_acetate	932	-0.2
Teriflunomide	933	-1.6				Teriflunomide	933	-1.3
Difluprednate	934	3.8				Difluprednate	934	2
Flumethasone	935	-0.6				Flumethasone	935	2.3
Halobetasol_Propionate	936	7.1				Halobetasol_Propionate	936	2.1
Prednisolone_(Hydroretrocortine)	937	2.4				Prednisolone_(Hydroretrocortine)	937	2.7
Dichlorisone_Acetate	938	0.8				Dichlorisone_Acetate	938	2.6
Medrysone	939	0.6				Medrysone	939	1.8
Indoximod_(NLG-8189)	940	1.3				Indoximod_(NLG-8189)	940	0.5
Apremilast_(CC-10004)	941	-0.9				Apremilast_(CC-10004)	941	2
Vidofludimus	942	-10.5				Vidofludimus	942	-10.2
Motolimod_(VTX-2337)	943	1				Motolimod_(VTX-2337)	943	0.7
Ozanimod_(RPC1063)	944	8.5				Ozanimod_(RPC1063)	944	7.8
Ponesimod_(ACT-128800)	945	2.3				Ponesimod_(ACT-128800)	945	-3.5
Lesinurad	946	-0.3				Lesinurad	946	2.7
Ciclesonide	947	7.8				Ciclesonide	947	-1.4
Orphenadrine_citrate_(Norflex)	948	4.2				Orphenadrine_citrate_(Norflex)	948	0.666667
Tacrine_HCl	949	7.6				Tacrine_HCl	949	12.25
Memantine_HCl_(Namenda)	950	0.95				Memantine_HCl_(Namenda)	950	-2.95
Xylazine_HCl	951	-0.4				Xylazine_HCl	951	-1.7
Salicylanilide	952	0.7				Salicylanilide	952	1.2
Oxcarbazepine	953	-0.25				Oxcarbazepine	953	0.65
Carbamazepine_(Carbatrol)	954	-0.85				Carbamazepine_(Carbatrol)	954	-1.8
Decamethonium_bromide	955	0.4				Decamethonium_bromide	955	1.6
Metoclopramide	956	1.95				Metoclopramide	956	3.7
Pyridostigmine_Bromide_(Mestinon)	957	0.05				Pyridostigmine_Bromide_(Mestinon)	957	1.35
Riluzole_(Rilutek)	958	-1.2				Riluzole_(Rilutek)	958	-1.7
Acetylcholine_chloride	959	-6.15				Acetylcholine_chloride	959	-5.55
Edaravone_(MCI-186)	960	-1.3				Edaravone_(MCI-186)	960	0
Flunarizine_2HCl	961	-0.7				Flunarizine_2HCl	961	-2.9
gabapentin	962	-0.4				gabapentin	962	0.4
Felbamate	963	-0.45				Felbamate	963	0.35
7-nitroindazole	964	-0.2				7-nitroindazole	964	1.3
Pridinol_Methanesulfonate	965	5.6				Pridinol_Methanesulfonate	965	6.8
Prochlorperazine_Dimaleate	966	4.15				Prochlorperazine_Dimaleate	966	-8.85
Lamotrigine	967	0.2				Lamotrigine	967	0.1
Aniracetam	968	0.6				Aniracetam	968	1.3
Primidone_(Mysoline)	969	-1.5				Primidone_(Mysoline)	969	0.05
Droperidol	970	26.5				Droperidol	970	36.3
Edrophonium	971	-1.1				Edrophonium	971	0.7
Rizatriptan_Benzoate	972	0.65				Rizatriptan_Benzoate	972	1
Sumatriptan_succinate	973	-0.5				Sumatriptan_succinate	973	1.75
Almotriptan_malate_(Axert)	974	0.2				Almotriptan_malate_(Axert)	974	-0.5
Zolmitriptan_(Zomig)	975	-0.6				Zolmitriptan_(Zomig)	975	-0.3
Chlorzoxazone	976	-0.4				Chlorzoxazone	976	-1
Ropinirole_HCl	977	3.8				Ropinirole_HCl	977	8.7
Phenytoin_(Lepitoin)	978	-0.3				Phenytoin_(Lepitoin)	978	-0.1
Droperidol	979	21.8				Droperidol	979	31.8
Galantamine	980	-0.5				Galantamine	980	0.1
CARBIDOPA	981	-0.9				CARBIDOPA	981	-0.2
zolpidem	982	1.1				zolpidem	982	1.1
Topiramate	983	-0.2				Topiramate	983	1.3
Valproic_Acid	984	-0.5				Valproic_Acid	984	-0.2
Zoxazolamine	985	0.1				Zoxazolamine	985	0.1
Pergolide_mesylate	986	11				Pergolide_mesylate	986	3.3
Chlormezanone_(Trancopal)	987	-0.5				Chlormezanone_(Trancopal)	987	1.6
Choline_Chloride	988	-1.4				Choline_Chloride	988	-1.2
(+,-)-Octopamine_HCl	989	-0.5				(+,-)-Octopamine_HCl	989	-0.1
Betahistine_2HCl	990	-0.1				Betahistine_2HCl	990	2
Tolperisone_HCl	991	1.8				Tolperisone_HCl	991	0.7
donepezil	992	0.8				donepezil	992	1.5
phenprobamate	993	-0.4				phenprobamate	993	0
alosetron	994	2.5				alosetron	994	2.5
pramipexole	995	-1				pramipexole	995	-0.5
remacemide	996	-2.8				remacemide	996	-2.5
palonosetron	997	6.7				palonosetron	997	12.6
GR_89696	998	2.2				GR_89696	998	-0.1
Chlorzoxazone	999	0.5				Chlorzoxazone	999	2.5
Piribedil	1000	-15.5				Piribedil	1000	-9
stiripentol	1001	0.7				stiripentol	1001	1.1
Vecuronium_Bromide	1002	-1.3				Vecuronium_Bromide	1002	-0.5
Idebenone	1003	-1.75				Idebenone	1003	-1.15
Raclopride	1004	-0.4				Raclopride	1004	0
etiracetam	1005	-14.1				etiracetam	1005	-11.5
linopirdine	1006	-0.1				linopirdine	1006	-0.3
ifenprodil	1007	15.5				ifenprodil	1007	8.6
1H-3-benzazepin-7-ol,_8-bromo-2,3,4,5-tetrahydro-3-methyl-5-phenyl-	1008	15.8				1H-3-benzazepin-7-ol,_8-bromo-2,3,4,5-tetrahydro-3-methyl-5-phenyl-	1008	8.9
nornicotine	1009	-1.6				nornicotine	1009	0.1
bifemelane	1010	5.2				bifemelane	1010	-5.1
dolasetron	1011	7.2				dolasetron	1011	8.9
diphenidol	1012	4.1				diphenidol	1012	1.9
SCH_23390	1013	0.6				SCH_23390	1013	4.2
Tizanidine_HCl	1014	0.05				Tizanidine_HCl	1014	1.55
Lomerizine_HCl	1015	1.6				Lomerizine_HCl	1015	-2.6
Diazepam	1016	1.5				Diazepam	1016	2
nimetazepam	1017	-0.6				nimetazepam	1017	-0.3
zaleplon	1018	0.3				zaleplon	1018	2.5
dihydrexidine	1019	3.4				dihydrexidine	1019	0.6
Scopolamine	1020	0.8				Scopolamine	1020	1.5
Selegiline	1021	-2.25				Selegiline	1021	-0.45
cotinine	1022	-1.1				cotinine	1022	-0.1
Pizotifen_malate	1023	0.3				Pizotifen_malate	1023	-5.5
Galantamine	1024	-0.6				Galantamine	1024	-1.1
Ondansetron	1025	5.3				Ondansetron	1025	6.6
TIAGABINE_HCl	1026	-0.7				TIAGABINE_HCl	1026	-2.1
topiramate	1027	-0.7				topiramate	1027	-0.1
midazolam	1028	2.2				midazolam	1028	0.4
tropisetron	1029	9.5				tropisetron	1029	13.3
Donepezil	1030	7.6				Donepezil	1030	6.2
zolmitriptan	1031	-1.5				zolmitriptan	1031	-0.3
Huperzine_A	1032	-0.7				Huperzine_A	1032	0
Pergolide	1033	17.4				Pergolide	1033	0.7
atracurium	1034	4.3				atracurium	1034	-0.3
Divalproex_sodium	1035	-0.6				Divalproex_sodium	1035	1.6
CID:_4927	1036	0.8				CID:_4927	1036	-6.2
Artane	1037	1.3				Artane	1037	-2.8
ATROPINE	1038	1.2				ATROPINE	1038	-1.9
Carisoprodol	1039	1.5				Carisoprodol	1039	1
Methocarbamol_(Robaxin)	1040	-0.45				Methocarbamol_(Robaxin)	1040	0.95
Procyclidine_HCl	1041	0.75				Procyclidine_HCl	1041	-1.3
Zonisamide	1042	-0.85				Zonisamide	1042	0.55
dantrolene	1043	0.7				dantrolene	1043	1.8
Benztropine	1044	4.1				Benztropine	1044	-11.5
Ondansetron_hydrochloride_(Zofran)	1045	4.3				Ondansetron_hydrochloride_(Zofran)	1045	7.4
Entacapone	1046	-1.2				Entacapone	1046	0.5
Benserazide	1047	-0.1				Benserazide	1047	1.2
Gallamine_triethiodide_(Flaxedil)	1048	-0.3				Gallamine_triethiodide_(Flaxedil)	1048	0.4
Pilocarpine_HCl	1049	0.1				Pilocarpine_HCl	1049	0.7
Carbidopa	1050	-2.8				Carbidopa	1050	-0.1
Levetiracetam	1051	-0.1				Levetiracetam	1051	0.6
Biperiden_HCl	1052	-0.7				Biperiden_HCl	1052	-1
Rivastigmine_tartrate_(Exelon)	1053	0.8				Rivastigmine_tartrate_(Exelon)	1053	1.6
Atracurium_besylate	1054	2.4				Atracurium_besylate	1054	0.7
Isovaleramide	1055	-1.2				Isovaleramide	1055	1
Physostigmine_Salicylate	1056	0.6				Physostigmine_Salicylate	1056	0.2
Nefiracetam_(Translon)	1057	-0.5				Nefiracetam_(Translon)	1057	-0.3
Aprepitant_(MK-0869)	1058	1.3				Aprepitant_(MK-0869)	1058	-2.4
Tropisetron	1059	4.8				Tropisetron	1059	8
Medetomidine_HCl	1060	0				Medetomidine_HCl	1060	-1.6
Rocuronium_bromide	1061	-1.1				Rocuronium_bromide	1061	1
Vecuronium_Bromide	1062	-1.4				Vecuronium_Bromide	1062	-0.3
Rolipram	1063	0.6				Rolipram	1063	0.6
Naratriptan_HCl	1064	-0.4				Naratriptan_HCl	1064	0.2
Pramipexole_dihydrochloride_monohydrate	1065	0.7				Pramipexole_dihydrochloride_monohydrate	1065	2.3
Pancuronium_(Pavulon)	1066	-0.5				Pancuronium_(Pavulon)	1066	1.1
Scopolamine_hydrobromide	1067	-0.2				Scopolamine_hydrobromide	1067	-0.2
Phenytoin_sodium_(Dilantin)	1068	-0.4				Phenytoin_sodium_(Dilantin)	1068	0.4
Pramipexole_(Mirapex)	1069	0.7				Pramipexole_(Mirapex)	1069	-0.3
Pramiracetam	1070	-0.1				Pramiracetam	1070	0.1
Valproic_acid_sodium_salt_(Sodium_valproate)	1071	-0.1				Valproic_acid_sodium_salt_(Sodium_valproate)	1071	0.7
Rufinamide_(Banzel)	1072	0.3				Rufinamide_(Banzel)	1072	-0.3
Benztropine_mesylate	1073	3.7				Benztropine_mesylate	1073	-5.4
Dexmedetomidine_HCl_(Precedex)	1074	1.05				Dexmedetomidine_HCl_(Precedex)	1074	-1.5
Detomidine_HCl	1075	-2.6				Detomidine_HCl	1075	-1
Cisatracurium_besylate_(Nimbex)	1076	3.5				Cisatracurium_besylate_(Nimbex)	1076	2.1
Tolcapone	1077	-0.9				Tolcapone	1077	0.4
Homatropine_Bromide	1078	1.2				Homatropine_Bromide	1078	0.3
Nicotine_Ditartrate	1079	-0.3				Nicotine_Ditartrate	1079	0.4
Aceclidine_HCl	1080	-0.05				Aceclidine_HCl	1080	0.45
Rotigotine	1081	1.7				Rotigotine	1081	8.9
Fosaprepitant_dimeglumine	1082	3.9				Fosaprepitant_dimeglumine	1082	-3.3
Alosetron_Hydrochloride	1083	2				Alosetron_Hydrochloride	1083	2.9
BMS-708163_(Avagacestat)	1084	-3				BMS-708163_(Avagacestat)	1084	-4.9
Semagacestat_(LY450139)	1085	-0.4				Semagacestat_(LY450139)	1085	1.5
LX1606_hippurate	1086	1.7				LX1606_hippurate	1086	-1.8
Oxiracetam	1087	-0.5				Oxiracetam	1087	0.6
Palonosetron_HCl	1088	0.1				Palonosetron_HCl	1088	0.2
Granisetron_HCl	1089	-1.5				Granisetron_HCl	1089	-0.7
5,5-Dimethyloxazolidine-2,4-dione	1090	-0.8				5,5-Dimethyloxazolidine-2,4-dione	1090	-1.1
Eslicarbazepine_Acetate	1091	-0.2				Eslicarbazepine_Acetate	1091	1.4
Atipamezole	1092	1.6				Atipamezole	1092	-0.5
Atipamezole_hydrochloride	1093	2.3				Atipamezole_hydrochloride	1093	-0.7
Tiagabine_hydrochloride	1094	2.5				Tiagabine_hydrochloride	1094	2.5
Perampanel	1095	6.1				Perampanel	1095	2.6
Altretamine_(Hexalen)	1096	0.55				Altretamine_(Hexalen)	1096	0.95
vincristine	1097	1.8				vincristine	1097	-11.5
Doxorubicin	1098	-15				Doxorubicin	1098	-4.3
Cladribine	1099	0.6				Cladribine	1099	-7.9
Podophyllotoxin	1100	0.2				Podophyllotoxin	1100	-10.1
docetaxel	1101	0.4				docetaxel	1101	-6.5
hexamethylene_bisacetamide	1102	0				hexamethylene_bisacetamide	1102	1
Chlorambucil	1103	-2.8				Chlorambucil	1103	-0.8
fludarabine	1104	-0.8				fludarabine	1104	1.1
Aminoglutethimide_(Cytadren)	1105	-0.55				Aminoglutethimide_(Cytadren)	1105	1
Cyclophosphamide_monohydrate	1106	0.25				Cyclophosphamide_monohydrate	1106	0.35
Dacarbazine_(DTIC-Dome)	1107	-2.5				Dacarbazine_(DTIC-Dome)	1107	0.2
Adrucil_(Fluorouracil)	1108	-2.2				Adrucil_(Fluorouracil)	1108	0.5
Hydroxyurea_(Cytodrox)	1109	1.6				Hydroxyurea_(Cytodrox)	1109	0.5
Azacitidine_(Vidaza)	1110	-4.1				Azacitidine_(Vidaza)	1110	15.4
Mitotane_(Lysodren)	1111	-2.8				Mitotane_(Lysodren)	1111	-2.5
Streptozotocin_(Zanosar)	1112	-0.8				Streptozotocin_(Zanosar)	1112	1.2
Thalidomide	1113	0.35				Thalidomide	1113	0.1
Busulfan_(Myleran,_Busulfex)	1114	-1.7				Busulfan_(Myleran,_Busulfex)	1114	-1.45
Carmofur	1115	-1.8				Carmofur	1115	1.4
Cepharanthine	1116	4.1				Cepharanthine	1116	3
Cetylpyridinium_Chloride	1117	-16.8				Cetylpyridinium_Chloride	1117	-18.8
Mitoxantrone_Hydrochloride	1118	-11.5				Mitoxantrone_Hydrochloride	1118	1.35
Alexidine_HCl	1119	-15.2				Alexidine_HCl	1119	-16.4
Topotecan_HCl	1120	-15				Topotecan_HCl	1120	-6.7
Irinotecan_HCl_Trihydrate_(Campto)	1121	-14.1				Irinotecan_HCl_Trihydrate_(Campto)	1121	-1.65
Vorinostat_(SAHA)	1122	12.8				Vorinostat_(SAHA)	1122	1.3
Lonidamine	1123	0.3				Lonidamine	1123	-0.3
Procarbazine	1124	-0.75				Procarbazine	1124	0.25
Tegafur	1125	-0.6				Tegafur	1125	-1.8
Imatinib_(Gleevec)	1126	-0.93333				Imatinib_(Gleevec)	1126	-0.5
5-fluoropyrimidin-2-one	1127	2				5-fluoropyrimidin-2-one	1127	0.5
raltitrexed	1128	-5.1				raltitrexed	1128	-2.3
Homoharringtonine,(S)	1129	-16.1				Homoharringtonine,(S)	1129	-20
triptolide	1130	-15.4				triptolide	1130	-8.3
Vindesine	1131	4.2				Vindesine	1131	-9
Mesna	1132	-1.2				Mesna	1132	0.1
diphenylcyclopropenone	1133	-15.3				diphenylcyclopropenone	1133	-10.3
Methazolastone	1134	-0.45				Methazolastone	1134	-0.25
Anastrozole	1135	0.35				Anastrozole	1135	1.15
Letrozole	1136	-0.5				Letrozole	1136	0.95
Idarubicin	1137	-15.5				Idarubicin	1137	-14.4
honokiol	1138	2.2				honokiol	1138	-6.3
vinorelbine	1139	2.8				vinorelbine	1139	-8.3
LSM-1739	1140	5.9				LSM-1739	1140	-5
Elacridar	1141	4.8				Elacridar	1141	0.4
Cytarabine	1142	-4.6				Cytarabine	1142	-2.1
Methotrexate	1143	-13				Methotrexate	1143	-5.3
topotecan	1144	-14.9				topotecan	1144	-9.5
epirubicin	1145	-11.4				epirubicin	1145	-4.2
exemestane	1146	0.2				exemestane	1146	-1.8
dactinomycin	1147	-14.8				dactinomycin	1147	-9.6
irinotecan	1148	-12.1				irinotecan	1148	-5.2
etoposide	1149	-10.7				etoposide	1149	-5.2
fluorouracil	1150	-1.4				fluorouracil	1150	1.2
CID:4691	1151	1.8				CID:4691	1151	-7.9
Azacitidine	1152	-2.4				Azacitidine	1152	4.6
ABT-199	1153	2.8				ABT-199	1153	0.8
Decitabine	1154	3.5				Decitabine	1154	2.3
2-Methoxyestradiol	1155	0.7				2-Methoxyestradiol	1155	-3.4
Docetaxel_(Taxotere)	1156	0.8				Docetaxel_(Taxotere)	1156	-5.1
Daunorubicin_HCl_(Daunomycin_HCl)	1157	-17.3				Daunorubicin_HCl_(Daunomycin_HCl)	1157	-6
Lomustine_(CeeNU)	1158	1.8				Lomustine_(CeeNU)	1158	1.8
Pemetrexed	1159	-0.1				Pemetrexed	1159	0.6
Paclitaxel_(Taxol)	1160	0.5				Paclitaxel_(Taxol)	1160	-7.3
Ifosfamide	1161	1.4				Ifosfamide	1161	-0.6
Bicalutamide_(Casodex)	1162	1.3				Bicalutamide_(Casodex)	1162	-1.3
Fludarabine_Phosphate_(Fludara)	1163	-0.2				Fludarabine_Phosphate_(Fludara)	1163	1.1
Epirubicin_HCl	1164	-13				Epirubicin_HCl	1164	-4.3
Dexrazoxane_Hydrochloride	1165	-0.6				Dexrazoxane_Hydrochloride	1165	0.2
Exemestane	1166	0.2				Exemestane	1166	-1.3
Lenalidomide	1167	-0.1				Lenalidomide	1167	-0.4
Nelarabine_(Arranon)	1168	-0.2				Nelarabine_(Arranon)	1168	1.5
Pomalidomide	1169	-0.2				Pomalidomide	1169	0.6
Sunitinib_Malate_(Sutent)	1170	1.9				Sunitinib_Malate_(Sutent)	1170	6.9
Bortezomib_(Velcade)	1171	-11.5				Bortezomib_(Velcade)	1171	-20.5
Axitinib	1172	3.9				Axitinib	1172	0.9
Gefitinib_(Iressa)	1173	0.1				Gefitinib_(Iressa)	1173	0.3
Vismodegib_(GDC-0449)	1174	2.2				Vismodegib_(GDC-0449)	1174	-0.6
PCI-32765_(Ibrutinib)	1175	2.4				PCI-32765_(Ibrutinib)	1175	-5.8
Dasatinib_(BMS-354825)	1176	-2.1				Dasatinib_(BMS-354825)	1176	-5.5
Sorafenib_(Nexavar)	1177	-6.6				Sorafenib_(Nexavar)	1177	-4
Afatinib_(BIBW2992)	1178	-8.5				Afatinib_(BIBW2992)	1178	-13.1
Pralatrexate_(Folotyn)	1179	-9.5				Pralatrexate_(Folotyn)	1179	-2.3
MDV3100_(Enzalutamide)	1180	2.6				MDV3100_(Enzalutamide)	1180	1.9
Regorafenib_(BAY_73-4506)	1181	-5.8				Regorafenib_(BAY_73-4506)	1181	-4
Vemurafenib_(PLX4032)	1182	7.5				Vemurafenib_(PLX4032)	1182	-5
Vandetanib_(Zactima)	1183	11.3				Vandetanib_(Zactima)	1183	3.9
Nilotinib_(AMN-107)	1184	6.8				Nilotinib_(AMN-107)	1184	5.7
XL-184_(Cabozantinib)	1185	9.3				XL-184_(Cabozantinib)	1185	-4.8
Ponatinib_(AP24534)	1186	-6.3				Ponatinib_(AP24534)	1186	-3.1
Bosutinib_(SKI-606)	1187	-0.5				Bosutinib_(SKI-606)	1187	-7.5
Lapatinib	1188	5.25				Lapatinib	1188	-0.45
Carfilzomib_(PR-171)	1189	-13.3				Carfilzomib_(PR-171)	1189	-16
Ftorafur	1190	-1.1				Ftorafur	1190	0.8
Abitrexate_(Methotrexate)	1191	-0.8				Abitrexate_(Methotrexate)	1191	-0.3
Pazopanib	1192	9				Pazopanib	1192	5.55
Masitinib_(AB1010)	1193	-12.2				Masitinib_(AB1010)	1193	-4.3
Erlotinib_HCl	1194	3.4				Erlotinib_HCl	1194	5.2
Capecitabine_(Xeloda)	1195	-1.3				Capecitabine_(Xeloda)	1195	-1.6
Cisplatin	1196	0				Cisplatin	1196	-0.6
Cladribine	1197	2.7				Cladribine	1197	4.9
Doxorubicin_(Adriamycin)	1198	-12.3				Doxorubicin_(Adriamycin)	1198	-3.9
Bendamustine_HCL	1199	0				Bendamustine_HCL	1199	0.8
Bleomycin_sulfate	1200	-8.4				Bleomycin_sulfate	1200	-5.3
Clofarabine	1201	-11.2				Clofarabine	1201	-0.9
Oxaliplatin_(Eloxatin)	1202	-0.9				Oxaliplatin_(Eloxatin)	1202	-1.1
Etoposide_(VP-16)	1203	-12.9				Etoposide_(VP-16)	1203	-1.6
Idarubicin_HCl	1204	-15.1				Idarubicin_HCl	1204	-11.7
Floxuridine	1205	-10.7				Floxuridine	1205	-0.1
Fludarabine_(Fludara)	1206	0.8				Fludarabine_(Fludara)	1206	1.1
Gemcitabine_(Gemzar)	1207	-0.35				Gemcitabine_(Gemzar)	1207	0.5
Deferasirox_(Exjade)	1208	1.2				Deferasirox_(Exjade)	1208	-1.2
Mesna_(Uromitexan,_Mesnex)	1209	-0.8				Mesna_(Uromitexan,_Mesnex)	1209	-0.3
Teniposide_(Vumon)	1210	-8.4				Teniposide_(Vumon)	1210	-1.6
OSI-420_(Desmethyl_Erlotinib)	1211	2.7				OSI-420_(Desmethyl_Erlotinib)	1211	3
Apatinib_(YN968D1)	1212	-3.7				Apatinib_(YN968D1)	1212	9.1
10-Deacetylbaccatin-III	1213	0.2				10-Deacetylbaccatin-III	1213	-0.3
Cephalomannine	1214	-2.6				Cephalomannine	1214	-9
Doxifluridine	1215	-1.3				Doxifluridine	1215	1.3
Gimeracil	1216	-0.3				Gimeracil	1216	-1
Cabazitaxel_(Jevtana)	1217	6				Cabazitaxel_(Jevtana)	1217	-7.2
Verteporfin_(Visudyne)	1218	3.6				Verteporfin_(Visudyne)	1218	1.5
Dabrafenib_(GSK2118436)	1219	4.5				Dabrafenib_(GSK2118436)	1219	-1.1
Bexarotene	1220	1.1				Bexarotene	1220	-1.5
Acadesine	1221	-1				Acadesine	1221	1
Azaguanine-8	1222	-0.5				Azaguanine-8	1222	0.4
Vinorelbine_Tartrate	1223	2				Vinorelbine_Tartrate	1223	-6.4
Vincristine	1224	3.8				Vincristine	1224	-5
Ruxolitinib_(INCB018424)	1225	3.6				Ruxolitinib_(INCB018424)	1225	1.2
Crizotinib_(PF-02341066)	1226	-9.6				Crizotinib_(PF-02341066)	1226	-6.6
Vinblastine	1227	7.2				Vinblastine	1227	-8.2
Palbociclib	1228	-2.3				Palbociclib	1228	0.4
Vinflunine_Tartrate	1229	7.7				Vinflunine_Tartrate	1229	18.1
Netupitant	1230	0.6				Netupitant	1230	-0.5
Delanzomib_(CEP-18770)	1231	-10.9				Delanzomib_(CEP-18770)	1231	-22.5
Galeterone_(TOK-001)	1232	0.9				Galeterone_(TOK-001)	1232	-2
Camostat_Mesilate_(FOY-305)	1233	0				Camostat_Mesilate_(FOY-305)	1233	0.9
Batimastat_(BB-94)	1234	-2.3				Batimastat_(BB-94)	1234	-3.8
Resminostat_(RAS2410)	1235	18.5				Resminostat_(RAS2410)	1235	-4.5
Tamibarotene	1236	1.2				Tamibarotene	1236	-2.6
EPZ-6438_(E7438)	1237	4.5				EPZ-6438_(E7438)	1237	0.4
Selinexor_(KPT-330)	1238	-15.3				Selinexor_(KPT-330)	1238	-19.4
Ribociclib_(LEE011)	1239	6.1				Ribociclib_(LEE011)	1239	1.9
Entospletinib_(GS-9973)	1240	-0.5				Entospletinib_(GS-9973)	1240	3.4
Cerdulatinib_(PRT062070,_PRT2070)	1241	4.1				Cerdulatinib_(PRT062070,_PRT2070)	1241	1.2
Idasanutlin_(RG-7388)	1242	1.4				Idasanutlin_(RG-7388)	1242	2.7
Defactinib_(VS-6063,_PF-04554878)	1243	-10.8				Defactinib_(VS-6063,_PF-04554878)	1243	0.2
Poziotinib_(HM781-36B)	1244	-2				Poziotinib_(HM781-36B)	1244	-2.4
Marimastat_(BB-2516)	1245	1.2				Marimastat_(BB-2516)	1245	1.9
Pexidartinib_(PLX3397)	1246	-2				Pexidartinib_(PLX3397)	1246	-4.7
Napabucasin_(BBI608)	1247	9.1				Napabucasin_(BBI608)	1247	2.6
TH-302	1248	-1				TH-302	1248	-1.4
Neratinib_(HKI-272)	1249	-1.4				Neratinib_(HKI-272)	1249	-1.2
Salirasib	1250	-0.1				Salirasib	1250	0.7
Radotinib	1251	1.1				Radotinib	1251	2.5
Quipazine_Maleate	1252	-1.6				Quipazine_Maleate	1252	-0.4
Nitrazepam	1253	0.6				Nitrazepam	1253	4
5-Methoxytryptamine	1254	-0.1				5-Methoxytryptamine	1254	0.7
Perphenazine	1255	10.9				Perphenazine	1255	-8.7
Azacyclonol	1256	1.8				Azacyclonol	1256	-1.9
Maprotiline_hydrochloride	1257	9.2				Maprotiline_hydrochloride	1257	-7.6
Moclobemide	1258	0.2				Moclobemide	1258	1.9
Chlorpromazine_(Sonazine)	1259	2.85				Chlorpromazine_(Sonazine)	1259	-8.55
Loxapine_Succinate	1260	5.8				Loxapine_Succinate	1260	-2.15
Clomipramine_HCl	1261	4				Clomipramine_HCl	1261	-10.95
Amoxapine	1262	3.8				Amoxapine	1262	-10
Bupropion	1263	-0.05				Bupropion	1263	-0.35
pirenperone	1264	25.7				pirenperone	1264	40.7
Clozapine_(Clozaril)	1265	6.7				Clozapine_(Clozaril)	1265	-5.1
Trifluoperazine_2HCl	1266	0.25				Trifluoperazine_2HCl	1266	-11.2
Haloperidol_(Haldol)	1267	27.5				Haloperidol_(Haldol)	1267	23.7
Nialamide	1268	-0.2				Nialamide	1268	-0.35
tryptoline	1269	-2.7				tryptoline	1269	-1.2
Rolipram	1270	-0.2				Rolipram	1270	-0.5
Triflupromazine_HCl	1271	-0.5				Triflupromazine_HCl	1271	0.7
Trazodone	1272	3.9				Trazodone	1272	4.7
Fluphenazine	1273	3.7				Fluphenazine	1273	-10.9
Imipramine_HCl	1274	2.65				Imipramine_HCl	1274	-8.9
Desipramine	1275	3.9				Desipramine	1275	-13.6
Olanzapine_(Zyprexa)	1276	10.15				Olanzapine_(Zyprexa)	1276	5.05
Quetiapine_fumarate_(Seroquel)	1277	2.35				Quetiapine_fumarate_(Seroquel)	1277	-0.9
Pimozide	1278	13.2				Pimozide	1278	20.9
Venlafaxine	1279	2				Venlafaxine	1279	0.1
Disulfiram_(Antabuse)	1280	-2.75				Disulfiram_(Antabuse)	1280	-2.45
Propofol	1281	-0.8				Propofol	1281	0
modafinil	1282	-0.4				modafinil	1282	0.2
Ramelteon_(TAK-375)	1283	3.9				Ramelteon_(TAK-375)	1283	1.7
Azaperone	1284	19				Azaperone	1284	29.9
Duloxetine_HCl_(Cymbalta)	1285	5.4				Duloxetine_HCl_(Cymbalta)	1285	-7.8
DOXEPIN_HYDROCHLORIDE	1286	2.6				DOXEPIN_HYDROCHLORIDE	1286	-3.3
Paroxetine_HCl	1287	0.5				Paroxetine_HCl	1287	-7.6
Sertraline_HCl	1288	-0.9				Sertraline_HCl	1288	-10.6
1-(3-trifluoromethylphenyl)piperazine	1289	-0.1				1-(3-trifluoromethylphenyl)piperazine	1289	-1.4
Buspirone	1290	-0.1				Buspirone	1290	2.8
Phenelzine	1291	0.5				Phenelzine	1291	0.2
Trimipramine_Maleate	1292	0.8				Trimipramine_Maleate	1292	-7.4
Flumazenil	1293	-0.3				Flumazenil	1293	0.25
Chlordiazepoxide	1294	0.6				Chlordiazepoxide	1294	-1.8
fluperlapine	1295	5.6				fluperlapine	1295	-3.6
L_694247	1296	0.8				L_694247	1296	0.6
azasetron	1297	-0.8				azasetron	1297	-1.1
phenothiazine	1298	-1				phenothiazine	1298	-0.6
Clorgyline_HCl	1299	-1.3				Clorgyline_HCl	1299	-1.6
indatraline	1300	3.6				indatraline	1300	-8.5
Lofepramine	1301	0				Lofepramine	1301	-6.3
Aripiprazole_(Abilify)	1302	-0.6				Aripiprazole_(Abilify)	1302	-2.2
N-Methylparoxetine	1303	-2				N-Methylparoxetine	1303	-5.4
Risperidone_(Risperdal)	1304	9.5				Risperidone_(Risperdal)	1304	32
5-(nonyloxy)tryptamine	1305	11				5-(nonyloxy)tryptamine	1305	-8.5
nefazodone	1306	3.7				nefazodone	1306	2.3
CGS_12066B	1307	12.6				CGS_12066B	1307	5.2
perospirone	1308	4.7				perospirone	1308	0.1
atomoxetine	1309	4.8				atomoxetine	1309	-0.5
mirtazapine	1310	1.9				mirtazapine	1310	0
sultopride	1311	1.4				sultopride	1311	0.3
nafadotride	1312	4.7				nafadotride	1312	3.3
milnacipran	1313	2.4				milnacipran	1313	-0.6
Benactyzine	1314	-0.5				Benactyzine	1314	0.3
Pemoline	1315	-12.9				Pemoline	1315	-15
Alprazolam	1316	6.3				Alprazolam	1316	3.6
Ziprasidone_hydrochloride	1317	9.7				Ziprasidone_hydrochloride	1317	11.9
altanserin	1318	43.9				altanserin	1318	34.9
Cinanserin	1319	7				Cinanserin	1319	-0.8
Mesoridazine	1320	7.3				Mesoridazine	1320	-0.5
rimcazole	1321	14.8				rimcazole	1321	-7.9
CID:_108029	1322	-1.7				CID:_108029	1322	-0.9
Paroxetine	1323	-3.2				Paroxetine	1323	-7.1
Duloxetine	1324	7.1				Duloxetine	1324	-7.7
Fluvoxamine_maleate	1325	0.25				Fluvoxamine_maleate	1325	-4.05
Escitalopram_oxalate	1326	4.1				Escitalopram_oxalate	1326	-2
sertraline	1327	-1.35				sertraline	1327	-13.25
venlafaxine	1328	0.1				venlafaxine	1328	-2.1
Lobeline	1329	21.6				Lobeline	1329	17.5
Etomidate	1330	-0.7				Etomidate	1330	-0.5
duloxetine	1331	6.8				duloxetine	1331	-8.7
lorazepam	1332	3.2				lorazepam	1332	2.9
benospirone	1333	3.1				benospirone	1333	-0.8
Melperone	1334	11.2				Melperone	1334	17.7
CHEMBL316133	1335	1.6				CHEMBL316133	1335	2
Agomelatine	1336	-1.6				Agomelatine	1336	0.5
DOXEPIN_HYDROCHLORIDE	1337	4.2				DOXEPIN_HYDROCHLORIDE	1337	-3.9
Amitriptyline_HCl	1338	3.15				Amitriptyline_HCl	1338	-7.9
Pamelor	1339	2.7				Pamelor	1339	-17.3
Thioridazine_HCl	1340	-6.05				Thioridazine_HCl	1340	-14.05
(R)-Mirtazapine	1341	1.7				(R)-Mirtazapine	1341	2.8
Moban	1342	3.6				Moban	1342	8.7
Eszopiclone	1343	0.2				Eszopiclone	1343	-0.3
Escitalopram_oxalate	1344	2.05				Escitalopram_oxalate	1344	-2
Fluoxetine__HCl	1345	0.7				Fluoxetine__HCl	1345	-9
Rasagiline_mesylate	1346	0.8				Rasagiline_mesylate	1346	1.4
Penfluridol	1347	-10.7				Penfluridol	1347	-10.3
Amfebutamone_(Bupropion)	1348	-1.2				Amfebutamone_(Bupropion)	1348	1.4
Desvenlafaxine	1349	-1.1				Desvenlafaxine	1349	0
Mesoridazine_Besylate	1350	9.2				Mesoridazine_Besylate	1350	0.1
Mianserin_hydrochloride	1351	0.7				Mianserin_hydrochloride	1351	-0.9
Nomifensine_Maleate	1352	1.7				Nomifensine_Maleate	1352	0.1
Serotonin_HCl	1353	-1.2				Serotonin_HCl	1353	-1.8
Amisulpride	1354	1.3				Amisulpride	1354	1.8
Asenapine	1355	2.9				Asenapine	1355	0.8
Dapoxetine_hydrochloride_(Priligy)	1356	1.1				Dapoxetine_hydrochloride_(Priligy)	1356	-4.7
Tianeptine_sodium	1357	-0.8				Tianeptine_sodium	1357	-0.6
Iloperidone_(Fanapt)	1358	18.6				Iloperidone_(Fanapt)	1358	14.4
Milnacipran_HCl	1359	1				Milnacipran_HCl	1359	-0.1
Chlorprothixene	1360	1.7				Chlorprothixene	1360	-1.2
Atomoxetine_HCl	1361	2.7				Atomoxetine_HCl	1361	-1
Mirtazapine_(Remeron,_Avanza)	1362	1.3				Mirtazapine_(Remeron,_Avanza)	1362	1
Reboxetine_mesylate	1363	2.3				Reboxetine_mesylate	1363	-3
Levosulpiride_(Levogastrol)	1364	-0.7				Levosulpiride_(Levogastrol)	1364	0
Bemegride	1365	-0.9				Bemegride	1365	0.3
Anisotropine_Methylbromide	1366	1.6				Anisotropine_Methylbromide	1366	0.1
Dibenzepine_HCl	1367	-1				Dibenzepine_HCl	1367	-0.1
R-(-)-Apomorphine_HCl_Hemihydrate	1368	0.8				R-(-)-Apomorphine_HCl_Hemihydrate	1368	-2.9
Tranylcypromine_(2-PCPA)_HCl	1369	-0.6				Tranylcypromine_(2-PCPA)_HCl	1369	-1
Suvorexant(MK-4305)	1370	2.7				Suvorexant(MK-4305)	1370	15.8
Pimavanserin	1371	10.9				Pimavanserin	1371	-3.3
Bitopertin_(RG1678,RO-4917838)	1372	3				Bitopertin_(RG1678,RO-4917838)	1372	0.7
Brexpiprazole	1373	1.9				Brexpiprazole	1373	-0.9
Tetrabenazine_(Nitoman,_Xenazine)	1374	0.4				Tetrabenazine_(Nitoman,_Xenazine)	1374	1.2
Oxymetazoline_hydrochloride	1375	0.6				Oxymetazoline_hydrochloride	1375	-1.7
Theophylline	1376	-0.1				Theophylline	1376	1.4
Tripelennamine_HCl	1377	8.35				Tripelennamine_HCl	1377	6.05
Tranilast_(SB_252218)	1378	-0.9				Tranilast_(SB_252218)	1378	0.85
tetrahydrozoline	1379	-0.7				tetrahydrozoline	1379	0.6
Xylometazoline_HCl	1380	1.1				Xylometazoline_HCl	1380	-0.9
Diphenhydramine_HCl_(Benadryl)	1381	1.75				Diphenhydramine_HCl_(Benadryl)	1381	-0.8
Cromolyn_Sodium	1382	-2.3				Cromolyn_Sodium	1382	-1.9
Hydroxyzine_2HCl	1383	4.6				Hydroxyzine_2HCl	1383	0.1
Meclizine	1384	1.2				Meclizine	1384	-1
Pyrilamine_Maleate	1385	5.2				Pyrilamine_Maleate	1385	2.5
Antazoline_HCl	1386	2.7				Antazoline_HCl	1386	-0.3
Doxylamine	1387	1.4				Doxylamine	1387	1.6
Naphazoline_hydrochloride_(Naphcon)	1388	0.5				Naphazoline_hydrochloride_(Naphcon)	1388	0.25
Cyclizine	1389	1.8				Cyclizine	1389	-3.7
Guaifenesin_(Guaiphenesin)	1390	-0.1				Guaifenesin_(Guaiphenesin)	1390	1.9
Metaproterenol_Sulfate	1391	0.75				Metaproterenol_Sulfate	1391	1.3
Albuterol	1392	0				Albuterol	1392	1.15
Cimetidine_(Tagamet)	1393	0.3				Cimetidine_(Tagamet)	1393	-1.4
Bromhexine_HCl	1394	0.5				Bromhexine_HCl	1394	-1.4
Diphenylpyraline_HCl	1395	10.7				Diphenylpyraline_HCl	1395	6.2
Methapyrilene_HCl	1396	11.8				Methapyrilene_HCl	1396	16
Azelastine_hydrochloride_(Astelin)	1397	25.2				Azelastine_hydrochloride_(Astelin)	1397	19.9
Fenspiride_HCl	1398	2.3				Fenspiride_HCl	1398	1.7
Terbutaline	1399	-1.8				Terbutaline	1399	0.4
carbinoxamine	1400	9.7				carbinoxamine	1400	1.3
Pheniramine_Maleate	1401	0.8				Pheniramine_Maleate	1401	1.5
histamine_trifluoromethyl-toluidide	1402	7.6				histamine_trifluoromethyl-toluidide	1402	1.6
Zafirlukast_(Accolate)	1403	4.85				Zafirlukast_(Accolate)	1403	0
zileuton	1404	-2				zileuton	1404	-0.8
benproperine	1405	7.9				benproperine	1405	-0.7
Doxapram	1406	1				Doxapram	1406	0
Alprostadil	1407	1.6				Alprostadil	1407	3.2
salmeterol	1408	7.7				salmeterol	1408	-6.2
Olopatadine_hydrochloride_(Opatanol)	1409	-0.5				Olopatadine_hydrochloride_(Opatanol)	1409	0.05
montelukast	1410	1.3				montelukast	1410	-0.5
glycopyrronium	1411	0.3				glycopyrronium	1411	0.7
formoterol	1412	1				formoterol	1412	0.6
Oxeladin_Citrate	1413	3.3				Oxeladin_Citrate	1413	-2.1
Terfenadine	1414	2.6				Terfenadine	1414	2.2
Ritodrine_hydrochloride_(Yutopar)	1415	1				Ritodrine_hydrochloride_(Yutopar)	1415	0.7
Dextromethorphan	1416	0.9				Dextromethorphan	1416	-2.2
Loratadine	1417	1.45				Loratadine	1417	-3.65
azelastine	1418	27.5				azelastine	1418	21.7
Dexbrompheniramine	1419	4.2				Dexbrompheniramine	1419	0
levocetirizine	1420	-0.1				levocetirizine	1420	0.8
Chlorpheniramine	1421	2.3				Chlorpheniramine	1421	-1.3
Ketotifen_fumarate_(Zaditor)	1422	5.6				Ketotifen_fumarate_(Zaditor)	1422	-1.65
Dexchlorpheniramine	1423	3.7				Dexchlorpheniramine	1423	-1.2
Desloratadine	1424	7.95				Desloratadine	1424	-3.9
Clobenpropit	1425	23.5				Clobenpropit	1425	5.1
Fexofenadine_HCl	1426	1.8				Fexofenadine_HCl	1426	2.45
Hydroxyzine	1427	14.5				Hydroxyzine	1427	1.8
ipratropium	1428	-1.3				ipratropium	1428	-2.8
Budesonide	1429	7.2				Budesonide	1429	-2.5
Cetirizine_Dihydrochloride	1430	-0.8				Cetirizine_Dihydrochloride	1430	1.15
flunisolide	1431	0.4				flunisolide	1431	0.6
Glycopyrrolate	1432	-1.3				Glycopyrrolate	1432	-2.4
Dyphylline_(Dilor)	1433	-0.9				Dyphylline_(Dilor)	1433	-0.8
Doxylamine_Succinate	1434	1.4				Doxylamine_Succinate	1434	1.3
Aminophylline_(Truphylline)	1435	-0.4				Aminophylline_(Truphylline)	1435	0.2
Azatadine_dimaleate	1436	2.4				Azatadine_dimaleate	1436	-0.8
Doxofylline	1437	-0.3				Doxofylline	1437	1
Brompheniramine	1438	3.2				Brompheniramine	1438	-1.5
Zileuton	1439	-2.1				Zileuton	1439	-1.6
Dropropizine	1440	-1.6				Dropropizine	1440	-2.8
Moguisteine	1441	0				Moguisteine	1441	-2.7
Erdosteine	1442	-1.2				Erdosteine	1442	1.5
Noscapine_HCl	1443	2.2				Noscapine_HCl	1443	0.2
Ivacaftor_(VX-770)	1444	6.2				Ivacaftor_(VX-770)	1444	-7.9
Acetylcysteine	1445	-1.2				Acetylcysteine	1445	0.2
Ipratropium_bromide	1446	1.8				Ipratropium_bromide	1446	1.6
Clemastine_Fumarate	1447	8.1				Clemastine_Fumarate	1447	-1.1
Roflumilast_(Daxas)	1448	0.6				Roflumilast_(Daxas)	1448	-0.7
Trospium_chloride_(Sanctura)	1449	0.7				Trospium_chloride_(Sanctura)	1449	4.2
Formoterol_hemifumarate	1450	1.5				Formoterol_hemifumarate	1450	-2
Tiotropium_Bromide_hydrate	1451	0.8				Tiotropium_Bromide_hydrate	1451	0
Indacaterol_Maleate	1452	7.2				Indacaterol_Maleate	1452	-0.2
Pranlukast	1453	0.6				Pranlukast	1453	-2
tetrahydrozoline_hydrochloride	1454	-0.4				tetrahydrozoline_hydrochloride	1454	0.9
Doxapram_HCl	1455	0.8				Doxapram_HCl	1455	1.2
Clorprenaline_HCL	1456	2.3				Clorprenaline_HCL	1456	-0.2
Montelukast_Sodium	1457	-0.8				Montelukast_Sodium	1457	-1.6
Chlorpheniramine_Maleate	1458	0.8				Chlorpheniramine_Maleate	1458	-2.7
Bepotastine_Besilate	1459	0.4				Bepotastine_Besilate	1459	2.2
VX-809	1460	2				VX-809	1460	-0.5
Rupatadine_Fumarate	1461	4				Rupatadine_Fumarate	1461	-4
Epinastine_HCl	1462	0.8				Epinastine_HCl	1462	-1.6
Salmeterol_Xinafoate	1463	7.9				Salmeterol_Xinafoate	1463	-4.9
Fudosteine	1464	-0.4				Fudosteine	1464	2.3
Pemirolast_(BMY_26517)_potassium	1465	0.1				Pemirolast_(BMY_26517)_potassium	1465	0.8
Ebastine	1466	8.3				Ebastine	1466	1.6
Sivelestat_sodium	1467	-0.2				Sivelestat_sodium	1467	0.8
Methoxsalen_(Oxsoralen)	1468	1.5				Methoxsalen_(Oxsoralen)	1468	2.8
Tolnaftate	1469	0.5				Tolnaftate	1469	-3.7
Tretinoin_(Aberela)	1470	-0.85				Tretinoin_(Aberela)	1470	-0.05
Bufexamac	1471	2.8				Bufexamac	1471	-8
Avobenzone_(Parsol_1789)	1472	-2.8				Avobenzone_(Parsol_1789)	1472	-1.1
crotamiton	1473	-1.2				crotamiton	1473	1.6
Phenothrin	1474	-12.1				Phenothrin	1474	-1.7
Tioxolone	1475	2.3				Tioxolone	1475	0.8
5-Aminolevulinic_acid_hydrochloride	1476	-1.1				5-Aminolevulinic_acid_hydrochloride	1476	-0.65
Acitretin	1477	1.3				Acitretin	1477	-1.35
calcipotriol	1478	0.6				calcipotriol	1478	-3.7
loteprednol_etabonate	1479	3.9				loteprednol_etabonate	1479	1.6
Monobenzone_(Benoquin)	1480	0.5				Monobenzone_(Benoquin)	1480	-2.9
Isotretinoin	1481	0				Isotretinoin	1481	0.7
Mequinol	1482	-0.3				Mequinol	1482	0.7
Isotretinoin	1483	-0.2				Isotretinoin	1483	0.1
Tazarotene_(Avage)	1484	0.2				Tazarotene_(Avage)	1484	-0.1
Deoxyarbutin	1485	-0.7				Deoxyarbutin	1485	-5.1
Biotin_(Vitamin_B7)	1486	0.3				Biotin_(Vitamin_B7)	1486	-0.2
CID_54721898	1487	-1.1				CID_54721898	1487	0.5
VESAMICOL_HYDROCHLORIDE	1488	3.8				VESAMICOL_HYDROCHLORIDE	1488	2.2
4-phenylbutyric_acid	1489	-0.7				4-phenylbutyric_acid	1489	-0.2
2-Chloroadenosine	1490	2				2-Chloroadenosine	1490	1
Dimethylphenylpiperazinium_Iodide	1491	-2				Dimethylphenylpiperazinium_Iodide	1491	-1.3
brimonidine	1492	0.5				brimonidine	1492	0.8
Naltrexone	1493	1.6				Naltrexone	1493	0.8
CID:_6858276	1494	4.7				CID:_6858276	1494	-1.7
ebselen	1495	0.4				ebselen	1495	-2
ipriflavone	1496	0				ipriflavone	1496	-1.3
1-benzylimidazole	1497	0.7				1-benzylimidazole	1497	-0.5
Resveratrol	1498	0.85				Resveratrol	1498	-2.55
Pilocarpine	1499	-0.8				Pilocarpine	1499	1.8
6-aminoindazole	1500	-1				6-aminoindazole	1500	-2
Ethoxzolamide	1501	-2.7				Ethoxzolamide	1501	-1.6
Dibenzothiophene	1502	-0.3				Dibenzothiophene	1502	0.9
L-Adrenaline_(Epinephrine)	1503	0.95				L-Adrenaline_(Epinephrine)	1503	-0.6
Methenamine_(Mandelamine)	1504	-0.9				Methenamine_(Mandelamine)	1504	0.2
Menadione	1505	0.8				Menadione	1505	-0.2
9-Aminoacridine	1506	-0.8				9-Aminoacridine	1506	5.1
Sasapyrine	1507	2.8				Sasapyrine	1507	-0.4
Adenine_hydrochloride	1508	2.3				Adenine_hydrochloride	1508	1.6
Tropicamide	1509	-1.05				Tropicamide	1509	0.45
Acetanilide_(Antifebrin)	1510	-1.6				Acetanilide_(Antifebrin)	1510	0.5
Pyridoxine_hydrochloride	1511	0.2				Pyridoxine_hydrochloride	1511	2
Beta_Carotene	1512	0.9				Beta_Carotene	1512	-0.7
Broxyquinoline	1513	-1.5				Broxyquinoline	1513	-0.9
Aminothiazole	1514	-1.2				Aminothiazole	1514	0
Chlorocresol	1515	-0.4				Chlorocresol	1515	0.4
Bergapten	1516	-0.4				Bergapten	1516	0.1
Arecoline	1517	-1.4				Arecoline	1517	0.6
Aspartame	1518	-0.2				Aspartame	1518	-1.1
Camptothecin	1519	-15.2				Camptothecin	1519	-6.1
Daidzein	1520	2.4				Daidzein	1520	-0.3
maltol	1521	0.1				maltol	1521	0.5
nobiletin	1522	3.7				nobiletin	1522	1.3
DL-Carnitine_hydrochloride	1523	0				DL-Carnitine_hydrochloride	1523	0.9
Benzethonium_chloride	1524	-8.4				Benzethonium_chloride	1524	-7.5
Cysteamine_HCl	1525	-2.1				Cysteamine_HCl	1525	-1
Hydrastinine_HCl	1526	-0.4				Hydrastinine_HCl	1526	0.7
Histamine	1527	-2.4				Histamine	1527	0.2
Proadifen_HCl	1528	3.6				Proadifen_HCl	1528	-6.8
Ethacridine_lactate_monohydrate	1529	0.8				Ethacridine_lactate_monohydrate	1529	1.9
VU0253939	1530	7.4				VU0253939	1530	-7
Jupal	1531	-0.2				Jupal	1531	2.2
Azauridine	1532	-8.5				Azauridine	1532	-10.7
polydatin	1533	-0.4				polydatin	1533	-1.2
ubenimex	1534	-6.9				ubenimex	1534	-3.2
tremulacin	1535	-3.2				tremulacin	1535	-4.2
2-(2-aminoethyl)pyridine	1536	-0.6				2-(2-aminoethyl)pyridine	1536	2.1
lomifylline	1537	-1.4				lomifylline	1537	-1.5
CID:_5380743	1538	-1.9				CID:_5380743	1538	-1.2
DuP_697	1539	-2.8				DuP_697	1539	-2
secoisolariciresinol	1540	-2.3				secoisolariciresinol	1540	-0.1
Dichloroacetic_Acid	1541	-0.9				Dichloroacetic_Acid	1541	0.6
deferiprone	1542	-1				deferiprone	1542	1.2
AM_251	1543	-11.7				AM_251	1543	-12.2
CID:_6604822	1544	-2				CID:_6604822	1544	-11.7
etomoxir	1545	-5.7				etomoxir	1545	-1.6
taxifolin	1546	-1.6				taxifolin	1546	-0.1
CID:_51416813	1547	-0.2				CID:_51416813	1547	-0.3
CID:131747	1548	0.3				CID:131747	1548	-1.2
amiridine	1549	3.7				amiridine	1549	2.8
9-chloro-2-(2-furyl)-(1,2,4)triazolo(1,5-c)quinazolin-5-imine	1550	2				9-chloro-2-(2-furyl)-(1,2,4)triazolo(1,5-c)quinazolin-5-imine	1550	2.1
latanoprost	1551	-1.3				latanoprost	1551	-0.8
fenpiverinium	1552	-0.2				fenpiverinium	1552	1.3
zardaverine	1553	2.2				zardaverine	1553	2.6
2-oxothiazolidine-4-carboxylic_acid	1554	-0.4				2-oxothiazolidine-4-carboxylic_acid	1554	-0.2
4-(acetylamino)benzeneacetic_acid	1555	-0.7				4-(acetylamino)benzeneacetic_acid	1555	1
Dimethoxyphenylethylamine	1556	-0.9				Dimethoxyphenylethylamine	1556	0
pterostilbene	1557	2.8				pterostilbene	1557	-8.3
Dextrorphan	1558	-1.9				Dextrorphan	1558	-2.5
LSM-5059	1559	29				LSM-5059	1559	39.4
Benzoic_acid	1560	-2.2				Benzoic_acid	1560	0
Uracil	1561	3.8				Uracil	1561	0.5
CID:16741281	1562	-1				CID:16741281	1562	-0.4
CID:451875	1563	-2.3				CID:451875	1563	0.8
CID:6426894	1564	-0.9				CID:6426894	1564	1.3
Picrotin	1565	-0.8				Picrotin	1565	-0.3
L-Ornithine,_N5-[imino(methylamino)methyl]-[CAS]	1566	-2.1				L-Ornithine,_N5-[imino(methylamino)methyl]-[CAS]	1566	-1.3
Epigallocatechin_Gallate	1567	-3.9				Epigallocatechin_Gallate	1567	2
epitaxifolin	1568	-0.8				epitaxifolin	1568	1.6
Levosulpiride	1569	-0.3				Levosulpiride	1569	3.3
CID:_60773	1570	-0.4				CID:_60773	1570	0.4
CID:_6917946	1571	-0.7				CID:_6917946	1571	0.1
ICARIIN	1572	-0.1				ICARIIN	1572	1.1
isoquercitrin	1573	-1.1				isoquercitrin	1573	0.3
Hyperoside	1574	-1.5				Hyperoside	1574	0.1
rutin	1575	-0.6				rutin	1575	1.2
TEGASEROD_MALEATE	1576	-17.1				TEGASEROD_MALEATE	1576	-1.6
Methylcarbamic_acid	1577	4.3				Methylcarbamic_acid	1577	3.8
BRUCINE	1578	2.5				BRUCINE	1578	3.9
Guanidine,_N-cyano-N'-(1,1-dimethylpropyl)-N''-3-pyridinyl-_[CAS]	1579	-0.9				Guanidine,_N-cyano-N'-(1,1-dimethylpropyl)-N''-3-pyridinyl-_[CAS]	1579	0.6
132861-87-1	1580	1.3				132861-87-1	1580	-1.4
CID:_6037	1581	-1.6				CID:_6037	1581	-1
CID:_5362501	1582	0.2				CID:_5362501	1582	2.1
pyr-AMC	1583	-2				pyr-AMC	1583	-1.2
CID:_4727	1584	-2.7				CID:_4727	1584	0.3
CID:_5458213	1585	-0.5				CID:_5458213	1585	-2.7
ursodiol	1586	-1				ursodiol	1586	0.5
CID:5001396	1587	-0.8				CID:5001396	1587	-1.1
CID:_16219909	1588	-0.6				CID:_16219909	1588	-2.3
CID:_49842935	1589	-0.4				CID:_49842935	1589	0.9
CID:2617	1590	-1				CID:2617	1590	1.4
CID:_30322	1591	-20.1				CID:_30322	1591	-22.6
nicotine	1592	-1.9				nicotine	1592	-0.5
CID:_4729	1593	-0.5				CID:_4729	1593	1.4
naloxone	1594	-1.4				naloxone	1594	-1.2
CID_5367858	1595	0.2				CID_5367858	1595	1.1
Pentanoic_acid	1596	5.2				Pentanoic_acid	1596	1.8
CID:_4607	1597	-1				CID:_4607	1597	0.9
CID:_5353597	1598	0.4				CID:_5353597	1598	1.9
CID:4100	1599	-0.8				CID:4100	1599	0
dl-Norepinephrine	1600	0.1				dl-Norepinephrine	1600	0.1
CID:2173	1601	2.3				CID:2173	1601	2
dl-Epinephrine	1602	0.2				dl-Epinephrine	1602	2.7
CID:_5064	1603	0.1				CID:_5064	1603	-2
CID:_3085107	1604	-15.9				CID:_3085107	1604	-18.2
CID_6540548	1605	6.6				CID_6540548	1605	-3.2
CID:_2631	1606	-1.8				CID:_2631	1606	-0.7
Thioxanthene-2-sulfonamide	1607	-0.3				Thioxanthene-2-sulfonamide	1607	-0.1
CID_6323490	1608	7				CID_6323490	1608	-1.9
Dichlorphenamide_(Diclofenamide)	1609	-0.7				Dichlorphenamide_(Diclofenamide)	1609	1.5
Amifostine	1610	0.1				Amifostine	1610	-1.5
Trometamol	1611	-0.4				Trometamol	1611	0.6
Cyclamic__acid	1612	0				Cyclamic__acid	1612	0.6
Brucine	1613	5.1				Brucine	1613	4.2
Proflavine_Hemisulfate	1614	-0.3				Proflavine_Hemisulfate	1614	1.6
Cyromazine	1615	0				Cyromazine	1615	0.8
Sucralose	1616	-0.6				Sucralose	1616	3.6
Mepiroxol	1617	-1.1				Mepiroxol	1617	1.4
Allylthiourea	1618	-2.4				Allylthiourea	1618	1.3
Curcumin	1619	2.4				Curcumin	1619	0.2
Uridine	1620	0				Uridine	1620	1.5
Ginkgolide_A	1621	-0.9				Ginkgolide_A	1621	1.8
Naloxone_HCl	1622	-0.7				Naloxone_HCl	1622	1.1
Malotilate	1623	-2				Malotilate	1623	-1.2
Anagrelide_HCl	1624	0.1				Anagrelide_HCl	1624	1.3
Vitamin_B12	1625	-2.8				Vitamin_B12	1625	-2.3
Bimatoprost	1626	-0.6				Bimatoprost	1626	0.1
Ursodiol_(Actigal_Urso)	1627	-0.3				Ursodiol_(Actigal_Urso)	1627	1.5
Ammonium_Glycyrrhizinate	1628	-0.2				Ammonium_Glycyrrhizinate	1628	1.1
D-Mannitol_(Osmitrol)	1629	0				D-Mannitol_(Osmitrol)	1629	1.2
Dextrose_(D-glucose)	1630	-0.4				Dextrose_(D-glucose)	1630	0
Xylose	1631	-1.3				Xylose	1631	-1.1
S-(+)-Rolipram	1632	2.1				S-(+)-Rolipram	1632	1.5
Atropine	1633	0.2				Atropine	1633	-0.7
DAPT_(GSI-IX)	1634	-4.4				DAPT_(GSI-IX)	1634	-1.9
TAME	1635	0.1				TAME	1635	0.6
Alibendol	1636	1.4				Alibendol	1636	0.4
Genipin	1637	1.1				Genipin	1637	0.7
Geniposide	1638	0.4				Geniposide	1638	0.4
Geniposidic_acid	1639	2				Geniposidic_acid	1639	1.1
Paeoniflorin	1640	-0.8				Paeoniflorin	1640	0.7
Scopine	1641	-0.8				Scopine	1641	0.6
Cytidine	1642	-0.9				Cytidine	1642	1
PMSF_(Phenylmethylsulfonyl_Fluoride)	1643	-0.8				PMSF_(Phenylmethylsulfonyl_Fluoride)	1643	1.1
Brinzolamide	1644	0.6				Brinzolamide	1644	0.1
Catharanthine	1645	-1.4				Catharanthine	1645	0.6
Vitamin_C_(Ascorbic_acid)	1646	2.4				Vitamin_C_(Ascorbic_acid)	1646	1.1
Naltrexone_HCl	1647	0.1				Naltrexone_HCl	1647	0.7
Gabexate_mesylate	1648	-0.3				Gabexate_mesylate	1648	1.9
Conivaptan_HCl_(Vaprisol)	1649	3.4				Conivaptan_HCl_(Vaprisol)	1649	-2.7
Carbazochrome_sodium_sulfonate	1650	0.9				Carbazochrome_sodium_sulfonate	1650	-0.1
Lithocholic_acid	1651	-0.1				Lithocholic_acid	1651	1.3
Methazolamide	1652	-1.4				Methazolamide	1652	0.8
Vitamin_D3_(Cholecalciferol)	1653	-2.5				Vitamin_D3_(Cholecalciferol)	1653	-5.8
Vitamin_D2	1654	-2.9				Vitamin_D2	1654	-4.7
Homatropine_Methylbromide	1655	-0.4				Homatropine_Methylbromide	1655	1
1-Hexadecanol	1656	-1.1				1-Hexadecanol	1656	0
Domiphen_Bromide	1657	-13.1				Domiphen_Bromide	1657	-12.9
Sodium_ascorbate	1658	-1				Sodium_ascorbate	1658	0.2
Cetrimonium_Bromide	1659	-12.5				Cetrimonium_Bromide	1659	-15.3
Calcium_Gluceptate	1660	-0.2				Calcium_Gluceptate	1660	1.3
Carbachol	1661	-0.1				Carbachol	1661	1.6
Nalmefene_HCl	1662	0.7				Nalmefene_HCl	1662	0.7
Sodium_4-aminohippurate_Hydrate	1663	-0.6				Sodium_4-aminohippurate_Hydrate	1663	0.7
Eltrombopag_(SB-497115-GR)	1664	-0.3				Eltrombopag_(SB-497115-GR)	1664	-0.6
Methylhydantoin-5-(D)	1665	-0.5				Methylhydantoin-5-(D)	1665	1.3
Dimaprit_2HCl	1666	-1.7				Dimaprit_2HCl	1666	1.4
Picrotoxinin	1667	-2.8				Picrotoxinin	1667	-1.1
Phosphatidylcholine	1668	-0.2				Phosphatidylcholine	1668	1.2
Pantothenic_acid_(pantothenate)	1669	-2.2				Pantothenic_acid_(pantothenate)	1669	0
BAF312_(Siponimod)	1670	1.6				BAF312_(Siponimod)	1670	-0.4
Etidronate_(Didronel)	1671	0.3				Etidronate_(Didronel)	1671	1
L-Arginine_HCl	1672	-0.1				L-Arginine_HCl	1672	0.8
Pamidronate_Disodium	1673	1.2				Pamidronate_Disodium	1673	0.9
Dorzolamide_HCL	1674	-0.2				Dorzolamide_HCL	1674	1.6
GM6001	1675	1.1				GM6001	1675	0.7
Ripasudil_(K-115)	1676	-0.5				Ripasudil_(K-115)	1676	1.9
Xylitol	1677	0				Xylitol	1677	3.9
Alcaftadine	1678	1.6				Alcaftadine	1678	-1
Deoxycholic_acid	1679	1.4				Deoxycholic_acid	1679	0.7
Povidone_iodine	1680	0				Povidone_iodine	1680	-0.5

## Sheet: Figure 2A
Log10 Concentration(M)	Elacridar				Evacetrapib				Moban				Sucralose
-9.30103	-2.91425	-2.17467	-6.73652	-13.3869	-2.77263	-3.56989	-2.81116	6.0665	-5.51563	-4.70447	-0.42041	6.31343	-0.61137	3.51886	-1.77959	-6.66399
-8.82391	0.0627	-0.51349	-9.06513	-8.45525	-2.4735	-1.73326	1.30311	5.10804	-4.77446	-5.5761	2.92279	-1.98236	1.96988	1.05817	-6.40969	-4.32403
-8	-1.7937	-0.91603	-2.5336	-11.5831	-2.5848	-5.94926	10.6462	4.13091	-9.60505	-6.77084	-3.56771	3.93349	1.49175	6.49211	2.82636	-0.253
-7.60206	-0.75632	0.424532	1.94797	-10.6272	-1.83149	-2.56432	3.47042	5.33679	-5.45897	-7.78223	1.7185	1.90769	0.449073	-0.5603	-9.69748	-7.38667
-6.60206	2.86338	3.32686	-8.13579	-9.78476	5.73927	1.82453	8.1188	13.3021	-2.29986	-2.50796	-1.15373	9.6374	3.19868	-0.61991	1.93119	-4.85758
-6.12494	5.32315	6.42871	-3.51617	-4.8437	19.1916	12.8239	17.1419	18.6136	1.57389	1.70738	8.84371	7.57665	-0.28337	-0.74493	-13.3824	-6.44876
-5.52288	26.037	17.2491	12.3297	-0.58749	58.0074	37.3768	55.8708	53.582	5.97659	4.96312	-3.68612	18.0129	3.5361	-0.04332	-5.91385	-1.0594
-4.82391	70.9755	63.1372	58.6899	47.3044	120.193	92.4822	133.785	144.573	28.165	18.3148	42.9871	42.5949	4.37039	0.120363	-4.46324	-6.47394
-4.60206	85.5097	79.9381	79.3347	62.9057	102.064	86.2658	124.599	145.637	42.0012	29.3632	60.2045	40.9329	3.65226	-0.35946	-3.11485	-6.17316

## Sheet: Figure 2B
Log10 Concentration(M)	Elacridar				Evacetrapib				Sucralose				Moban
-9.30103	-0.68873	-2.6387	-2.84848		-3.14514	1.18691	-11.471		1.51243	4.41241	0.167444		-5.04111	-1.15302	-4.72558
-8.82391	0.828827	2.13313	-3.04916		-4.57119	-0.39273	-10.0114		3.57762	0.073274	0.017429		-4.52982	0.268355	-9.85837
-8	-0.25402	2.68331	-2.01549		-0.01255	-0.6084	-7.31815		6.54659	13.3658	0.850732		-6.93712	0.505373	-6.07076
-7.60206	4.60077	2.07153	-1.16758		-1.00893	3.85986	-3.63058		4.54305	-14.5402	-1.53613		-5.65379	-1.01356	-4.78028
-6.60206	1.49828	-2.15861	-2.99278		-0.5627	8.19136	-0.11681		4.75562	3.10622	1.11237		-4.68572	3.30755	-3.46622
-6.12494	6.76218	0.74735	7.04532		9.69492	12.9906	10.2149		7.72141	1.59239	-3.9816		-3.38477	1.85179	6.73068
-5.52288	17.5137	14.7272	25.5584		46.7485	41.3527	38.843		18.6635	13.2929	11.5981		10.6435	10.846	10.2746
-4.82391	55.0122	44.835	75.8445		67.832	73.8042	51.6496		50.8096	32.4331	35.0077		14.3063	15.8392	28.7952
-4.60206	56.6248	54.7532	96.2402						74.5713	61.4495	29.2209		14.5641	18.6637	29.9439

## Sheet: Figure 2C
Variant 1 - trafficking efficiency
Vehicle	Elacridar	Evacetrapib	Moban	Sucralose
0.344609	0.459435	0.403114	0.343341	0.311755
0.331279	0.365754	0.411245	0.340114	0.269143
0.268526	0.380449	0.32311	0.324887	0.331269
0.323814	0.366667	0.416652	0.340244	0.291103
0.20398	0.329609	0.310345	0.292035	0.276316
0.322006	0.347592	0.337425	0.333489	0.337198
0.33725	0.345215	0.320499	0.283963	0.331234

## Sheet: Figure 2D
Variant 2 - trafficking efficiency
Vehicle	Elacridar	Evacetrapib	Moban	Sucralose
0.228303	0.283559	0.274491	0.277967	0.328848
0.255213	0.277895	0.30958	0.281555	0.220797
0.146819	0.276843	0.320455	0.331551	0.27511
0.273412	0.37558	0.348015	0.34583	0.376581
0.280355	0.377142	0.328631	0.316198	0.347465
0.294867	0.356735	0.358643	0.279585	0.288946
0.23556	0.311528	0.286261	0.286091	0.297493
0.270147	0.309709	0.266583	0.265402	0.294875

## Sheet: Figure 2E
Variant 1 - patch clamp analysis
DMSO	Elacridar	Evacetrapib	Moban	Sucralose
-7.95915	-10.1077	-5.90962	-5.11093	-6.82519
-5.5964	-10.3219	-9.38167	-13.9743	-2.82969
-5.67381	-6.4901	-7.74995	-12.6207	-9.06725
-9.3609	-10.9072	-7.96733	-4.84318	-14.8686
-13.9972	-10.8899	-20.9399	-54.4593	-3.54455
-6.82519	-10.1813	-20.4036	-28.1454	-10.6621
-7.2923	-7.35877	-10.4654	-32.3937	-11.1445
-4.91183	-3.64935	-28.6232	-12.772	-9.59815
-5.38789	-11.1247	-25.4333	-20.3261	-11.2742
-3.47246	-8.67944	-19.2456	-21.1329	-13.3296
-7.91261	-8.60511	-13.2065	-10.726	-5.87871
-11.3124	-5.36598	-29.6794	-18.0537
-3.45837	-5.89485	-35.2521	-19.5361
-5.31542	-8.83528	-6.86609	-8.2805
-2.11557	-22.8788		-8.98031
-3.42108	-9.91345
-5.10404
-2.88376
-7.27065
-5.85379
-13.7107
-18.5207
-3.19284

## Sheet: Figure 2F
Variant 2 - patch clamp analysis
DMSO	Elacridar	Evacetrapib	Moban	Sucralose
-9.13936	-22.4574	-36.9872	-5.92737	-23.1448
-12.9333	-19.6131	-60.44	-17.3545	-104.297
-12.239	-15.2393	-26.9665	-32.3706	-26.377
-7.51576	-19.8256	-10.2642	-4.47019	-16.502
-11.7769	-17.4782	-19.3097	-9.63666	-27.9925
-10.5232	-8.01406	-17.8257	-3.76304	-14.6329
-7.22677	-38.6001	-18.3221	-13.5709	-9.87484
-9.75724	-29.5981	-26.0997	-6.65688	-7.21965
-8.48141	-16.3609	-15.4004	-10.9292	-24.6714
-6.60546	-40.3517	-32.0398	-18.3578	-23.6294
-10.8737	-35.8194	-72.096	-25.3323	-11.2527
-5.22809	-41.7249	-8.22772	-12.1771	-33.3593
-18.1093	-11.1044	-7.64385	-6.54508	-30.7347
-7.03539	-22.5491	-24.7493		-35.9196
				-32.6681

## Sheet: Figure 3B
Voltage (mV)	DMSO													Evacetrapib
-120	-160.23	-81.8091	-160.869	-151.746	-118.028	-101.765	-134.661	-103.719	-63.2614	-160.936	-163.648	-85.9836	-78.5073	-243.191	-220.502	-163.637	-272.521	-148.477	-152.284	-127.988	-114.93	-234.543	-88.4982
-110	-118.041	-58.7269	-116.998	-104.001	-85.7928	-73.4905	-103.253	-77.528	-43.2249	-118.716	-114.697	-60.9132	-59.339	-178.811	-155.416	-115.335	-194.193	-86.8843	-117.682	-85.1195	-84.6253	-170.418	-63.9432
-100	-80.0288	-37.1395	-76.6703	-65.8142	-57.0941	-45.9366	-65.3117	-52.8274	-22.8382	-78.9878	-69.5097	-37.5507	-36.4749	-119.182	-96.092	-69.939	-126.428	-34.1561	-81.7327	-46.5492	-52.3586	-102.354	-37.9904
-90	-41.8941	-17.3494	-39.7018	-31.132	-29.8776	-21.146	-28.6701	-27.8946	-3.77718	-42.5016	-28.2077	-15.396	-15.1967	-64.2275	-44.4495	-28.6492	-65.0343	12.5447	-49.1665	-13.5732	-21.7499	-39.0781	-14.2607
-80	-7.69082	1.79738	-6.41622	3.04948	-5.38942	2.20271	4.6529	-4.02642	14.0581	-9.38858	10.7385	6.00226	5.76428	-14.1377	3.00287	12.1332	-9.98406	53.0153	-17.4462	16.753	4.29322	17.4613	6.94221
-70	25.2839	16.4034	24.5994	26.9447	15.9325	21.2662	32.9809	18.2351	27.6659	21.738	43.2906	25.351	23.8707	33.3299	39.0374	47.4256	41.3704	86.6986	11.8422	42.9572	25.0171	63.7141	23.5404
-60	52.0421	27.7553	48.3185	43.8306	31.5618	34.7628	56.0743	36.6637	37.2715	46.0434	68.6225	42.7356	38.833	71.1443	67.5996	76.1671	83.2649	111.923	36.1611	66.1582	39.2016	94.9406	34.9558
-50	71.994	35.5124	64.7644	51.5226	40.5891	42.252	71.0594	50.0399	42.5995	64.8018	85.541	58.7294	50.2099	102.384	84.1154	96.6044	116.609	127.372	55.6691	86.621	46.497	109.939	41.3172
-40	83.3705	37.2341	74.4698	50.8854	43.5196	43.7338	80.1257	58.1508	42.7996	74.9962	91.3539	70.2825	55.8501	123.894	91.9717	106.938	138.26	129.161	68.3308	100.665	47.0658	110.15	41.9127
-30	84.7711	35.2664	73.8213	48.0635	41.4985	41.7314	78.1072	59.7575	40.5734	75.9145	85.6022	77.8952	54.3194	132.826	89.7021	107.215	142.287	124.198	74.8335	106.966	44.1713	97.481	39.1658
-20	79.4145	30.0824	70.2541	44.9685	38.5343	37.8867	72.2911	57.0862	35.9457	67.4816	72.6303	77.761	48.0035	131.419	84.709	100.756	135.254	114.81	74.7542	102.167	37.4476	77.7339	32.9646
-10	71.0111	23.4037	64.6023	43.1934	35.4017	33.3611	62.2326	49.8851	31.7433	55.0197	56.446	64.9025	37.5368	121.614	76.2939	89.915	120.029	102.147	69.7054	87.5927	30.4321	56.9661	25.473
0	61.2317	16.8386	58.5335	42.2831	32.4039	29.7566	49.4371	43.3421	26.8905	41.5459	40.9654	46.8713	26.8908	108.731	68.2281	79.8578	105.108	89.4676	63.9693	63.3317	23.2206	38.9777	18.6844
10	52.9021	12.2411	52.7195	39.7798	29.2376	25.5114	38.5917	39.5093	23.4635	30.8268	27.2593	30.6701	19.3338	93.1489	60.1622	69.939	86.7676	75.6735	55.3784	40.7784	17.5354	25.5833	12.8315
20	45.1129	8.64633	46.535	37.4586	26.8797	22.708	28.0543	35.9281	19.6363	22.5251	18.6318	23.9724	13.8867	76.997	51.8869	61.5888	71.295	62.4196	45.36	26.1159	13.7511	17.275	9.10384
30	38.405	7.47331	41.7402	36.5028	24.7576	19.8645	21.5197	32.2888	16.6596	17.4279	13.7061	20.4955	10.7012	61.9853	42.564	49.6862	55.8776	49.9256	37.5621	17.4891	11.2899	12.2347	6.843
40	33.761	5.94081	38.4742	35.5925	22.164	18.1023	16.2509	28.8431	14.5584	14.2609	10.5855	18.385	9.40488	49.0637	36.1043	40.7824	44.6525	42.1084	30.3986	12.7193	9.65861	9.23029	5.4472

## Sheet: Figure 3D
Activation tail currents
Voltage (mV)	Vehicle											Evacetrapib
-60	0.954822	0.227645	1.50958	0.889526	1.32163	1.31367	-1.09235	2.00989	1.66868	0.991967	1.93278	4.22937	3.29555	2.25061	1.85594	2.00009	1.91656	2.33062	2.57734	0.341272	6.75127	1.78571
-50	1.22413	0.307696	1.50958	1.0948	1.72212	1.38104	0.819264	1.96888	1.70077	1.48795	1.86496	3.7007	2.58248	2.25061	2.02466	2.03235	1.95342	2.46573	2.60015	0.498782	7.11621	1.74558
-40	1.66482	0.708087	3.9455	2.12118	3.52434	2.39155	1.8661	2.56364	2.92019	2.39239	2.0006	4.38798	2.50539	3.12398	2.23557	2.35495	2.6537	2.73594	2.75981	1.5226	9.99006	3.79212
-30	3.72136	1.94311	13.7578	6.32932	10.0924	6.09678	6.18999	5.6195	9.3061	6.27273	3.66211	7.53357	3.41119	6.98696	3.037	3.41952	5.38112	4.72879	3.69495	5.67036	20.6644	10.955
-20	10.9192	7.46053	33.4167	15.8062	21.7067	14.7198	18.7065	14.623	25.7041	15.5214	10.7151	15.0143	6.64892	19.147	6.28489	6.74226	14.1899	9.18736	6.11264	19.5837	44.0201	28.6115
-10	25.0212	18.3098	48.5468	28.1569	31.7992	25.4313	35.638	28.5692	45.6961	25.7911	37.5366	28.9977	14.1458	37.4206	15.6911	15.5814	35.4564	19.7596	11.3358	46.3342	76.2255	48.8763
0	36.9932	27.0305	52.8011	37.7022	35.0832	32.8418	44.6499	35.891	54.8739	28.5045	79.6509	45.6244	25.343	54.0146	31.4245	29.2272	68.7383	34.1486	20.8925	71.2996	102.774	57.7045
10	40.7391	30.1383	53.4529	43.8605	36.0844	35.907	45.8333	36.9164	57.056	28.8837	106.201	61.4581	36.6943	61.1695	48.7606	43.5182	102.425	47.3892	33.802	80.7764	116.916	59.6106
20	41.6204	30.2912	52.8011	47.6923	35.3635	35.8733	45.2416	36.3422	55.644	28.7671	111.728	71.9787	45.4439	63.7225	61.2461	53.0993	122.955	54.7189	46.6431	82.6403	123.849	59.1491
30	41.6449	30.0709	52.1835	48.9239	34.5225	35.5028	44.9685	36.2396	55.8687	29.1755	110.507	78.4549	49.9729	64.1927	68.2058	57.9705	130.879	57.8601	56.5419	81.1964	126.769	58.6074
40	41.4246	29.3595	52.4923	50.6003	34.2422	34.9975	44.6499	35.4398	54.906	29.6131	109.321	80.9925	51.9387	63.2186	69.4712	59.5512	133.68	59.6841	61.1492	78.5713	128.32	57.9252
Steady-state currents
Voltage (mV)
-60	Vehicle											Evacetrapib
-50	0	0.741045	0.60074	0.307913	0.446013	0.845903	0.489652	1.29208	0.73807	0.962792	1.11898	1.68782	1.55374	1.14257	1.16135	1.64504	1.64597	2.0814	1.85035	-0.73505	4.1055	0.862759
-40	0.318603	0.87578	1.16143	0.718463	0.960643	0.683229	0.832409	1.51768	1.41196	1.3129	1.39024	22.4974	1.92529	1.69542	1.5162	1.5185	1.71315	2.11994	2.90769	-0.10501	5.51962	1.12359
-30	1.63853	2.18945	3.24399	2.12118	3.19071	1.36646	1.2731	2.07142	2.82392	2.65497	2.50922	26.2905	2.29684	2.24828	2.09687	1.34977	2.68729	2.38976	4.07077	1.18133	8.89526	2.9695
-20	6.05345	5.89468	9.49169	5.95298	11.8022	2.11476	3.62343	4.75812	8.63221	6.47696	4.00119	32.9524	3.6817	4.45969	2.8711	2.36211	6.4831	3.43046	7.42784	4.80406	18.1098	9.61073
-10	16.977	13.002	18.3826	13.5482	23.2956	6.40934	8.29961	10.4391	20.8585	13.3916	10.4777	39.4793	7.63362	11.4994	5.41961	5.3991	14.8809	6.70674	15.12	14.6222	35.1249	21.6894
0	28.9473	20.884	24.1898	22.1355	25.5257	11.0293	15.522	15.4024	29.6512	17.8262	26.279	40.4395	14.6593	23.6253	10.7424	12.2745	25.059	13.3557	25.8785	25.7792	48.7186	28.6917
10	31.6327	23.0061	24.2298	27.9516	18.9041	11.4848	16.8685	13.5565	25.5757	15.5797	40.2154	32.8981	20.4014	36.7833	17.1944	20.5841	27.8135	21.9511	36.7956	27.3543	47.5782	26.4245
20	29.4935	22.0966	19.464	28.2938	12.6942	9.69535	14.4692	9.98794	18.5159	12.8664	39.6728	22.6993	18.9152	37.889	17.2911	21.9338	23.7154	29.6022	43.1925	20.5026	37.4057	19.7431
30	28.0825	19.9409	15.9797	19.2959	8.54286	7.38538	12.0699	7.28074	13.895	10.7949	35.536	13.8134	15.2335	30.8124	15.3878	19.0656	16.8628	32.7435	42.003	14.0184	26.2752	15.6099
40	26.6716	16.1009	13.3765	12.556	5.9354	6.70216	10.9192	5.57848	11.6166	10.0947		8.15231	10.9438	21.2665	11.3876	13.7087	12.1936	29.6407	37.1921	10.7107	18.6572	13.8443
	25.2151	14.3156	11.0136	10.469	4.56306	6.70216	10.601	4.81964	9.27401	9.13193		4.94396	8.00516	15.7748	8.54879	11.3887	9.94299	23.1074	30.2665	10.2119	14.9623	12.7207

## Sheet: Figure 4B
Voltage (mV)	Vehicle				Evacetrapib
-20	14.097	15.7832	14.258	16.6501	17.0235	15.2047	14.605	15.0846	15.5938
-10	12.1143	14.0007	12.0348	14.7282	14.8044	13.7126	12.9375	13.3319	13.3961
0	9.47629	11.9144	9.56897	12.301	11.8726	11.4943	10.3496	10.9094	10.8921
10	6.87592	9.45664	7.01004	9.67583	8.65268	8.73486	8.11237	8.59358	8.22736
20	4.76932	7.02662	4.9326	7.37501	6.04491	6.56056	6.20035	6.53588	6.08964
30	3.39151	5.15812	3.47121	5.48454	4.26294	4.81293	4.58899	4.85517	4.58949
40	2.41842	3.76826	2.6282	4.01322	2.99918	3.54786	3.50294	3.61797	3.39599
50	1.8056	2.72852	2.04812	3.09803	2.25858	2.68837	2.66251	2.77653	2.56596
60	1.40555	2.03107	1.69881	2.52949	1.87813	2.06806	2.12386	2.21016	2.02072
70	1.25414	1.57981	1.43158	2.10588	1.52152	1.6561	1.69735	1.79049	1.57976

[truncated: 27 more sheets: Figure 4D, Figure 5B, Figure 5C, Figure 5E, Figure 5F, Figure 6B, Figure 7B, Figure S1D, Figure S1E, Figure S2, Figure S4B-D, Figure S4F-H, Figure S5, Figure S6B, Figure 7C&D, Figure 8B, Figure S8C, Figure S9B&C, Figure S9E&F, Figure S10B …]
